# Supplementary material for: Dynamic Alternative Polyadenylation during Litopenaeus Vannamei Metamorphosis Development
Source: Genes (Basel). 2024 Jun 26;15(7):837. doi: 10.3390/genes15070837 (PMC11275414; doi:10.3390/genes15070837)
Supplement: Supplementary file 1 [file genes-15-00837-s001.zip]

Archive with 4 entries (2 files):
- genes-3000804-supplementary/
- genes-3000804-supplementary/supplemental/
- genes-3000804-supplementary/supplemental/Supplemental table S1.csv
- genes-3000804-supplementary/supplemental/Supplemental table S2.csv
