# Supplementary material for: Dynamic Alternative Polyadenylation during Litopenaeus Vannamei Metamorphosis Development
Source: Genes (Basel). 2024 Jun 26;15(7):837. doi: 10.3390/genes15070837 (PMC11275414; doi:10.3390/genes15070837)
Supplement: Supplementary file 1 [file genes-15-00837-s001.zip › genes-3000804-supplementary/supplemental/Supplemental table S1.csv]

	fit_value	Predicted_Proximal_APA	Loci	Lv_zy	Lv_b	Lv_g	Lv_li	Lv_la	Lv_n	Lv_zo	Lv_m	Lv_p	D0	D1	D2	D3	D4	P1	P2	Lv_mean	pre_mean	p_value	pdui_diff	Row_Standard_Deviation	median_early	median_adult	median_diff_A-E	median_diff_abs	p_adjusted
XM_027367215.1|LOC113815123|QCYY01002595.1|+	18091.5	301513	QCYY01002595.1:301283-302572	NA	NA	NA	NA	NA	0.21	0.26	0.19	0.17	1	1	0.945	0.66	0.865	0.905	0.94	0.2075	0.902142857	5.88E-07	-0.694642857	0.362653102	0.2	0.94	0.74	0.74	4.74E-05
LOC113819253_df_pt|LOC113819253|QCYY01002990.1|-	186478.2	260251	QCYY01002990.1:259413-260402	NA	NA	NA	NA	1	1	1	0.11	0.12	0.43	0.155	0.275	0.26	0.24	0.325	0.365	0.646	0.292857143	0.179477763	0.353142857	0.350570963	1	0.275	-0.725	0.725	0.326519785
XM_027370930.1|LOC113818738|QCYY01002928.1|+	9291.5	20162	QCYY01002928.1:19760-20971	NA	NA	NA	NA	0.19	0.43	0.39	0.34	0.28	NA	1	1	0.825	1	1	1	0.326	0.970833333	3.03E-06	-0.644833333	0.345726508	0.34	1	0.66	0.66	0.000144491
XM_027352498.1|LOC113802024|QCYY01000904.1|+	9039.2	57484	QCYY01000904.1:57333-57605	NA	NA	NA	NA	0.8	1	1	0.23	0.22	1	NA	1	1	1	1	1	0.65	1	0.119632979	-0.35	0.310304835	0.8	1	0.2	0.2	0.248595136
XM_027377764.1|LOC113824982|QCYY01001264.1|+	259.2	238112	QCYY01001264.1:237797-238989	NA	NA	NA	NA	0.34	0.36	0.5	0.44	0.72	1	NA	1	0.945	0.94	1	1	0.472	0.980833333	0.001442894	-0.508833333	0.283517676	0.44	1	0.56	0.56	0.015138322
XM_027376217.1|LOC113823552|QCYY01003442.1|-	14073.1	106342	QCYY01003442.1:105256-106514	NA	NA	NA	NA	NA	0.92	1	0.98	1	0.485	0.49	0.455	0.275	0.42	0.49	0.585	0.975	0.457142857	7.67E-07	0.517857143	0.272171403	0.99	0.485	-0.505	0.505	4.96E-05
XM_027360595.1|LOC113809108|QCYY01001993.1|-	1827.8	681494	QCYY01001993.1:681445-681645	0.47	0.51	0.44	0.29	0.24	0.49	0.53	0.46	0.46	0.95	0.98	0.97	0.92	0.945	0.865	0.925	0.432222222	0.936428571	2.99E-08	-0.504206349	0.269437493	0.46	0.945	0.485	0.485	6.77E-06
XM_027375763.1|LOC113823145|QCYY01003402.1|+	840.8	175906	QCYY01003402.1:175755-177243	NA	NA	NA	NA	0.2	0.38	0.56	0.95	1	0.92	0.63	0.97	0.895	0.885	0.905	0.82	0.618	0.860714286	0.200013681	-0.242714286	0.258803702	0.56	0.895	0.335	0.335	0.356016493
XM_027359018.1|LOC113807700|QCYY01001837.1|-	7296.3	10192	QCYY01001837.1:9833-10619	NA	NA	NA	NA	NA	0.79	0.88	0.38	0.3	1	0.93	1	1	1	1	1	0.5875	0.99	0.068861498	-0.4025	0.258622224	0.585	1	0.415	0.415	0.181533587
XM_027374164.1|LOC113821650|QCYY01003247.1|-	56.1	103242	QCYY01003247.1:103148-103399	0.49	0.4	0.38	0.49	0.51	0.31	0.48	0.43	0.35	NA	1	0.71	NA	0.99	0.86	1	0.426666667	0.912	0.00037036	-0.485333333	0.257562539	0.43	0.99	0.56	0.56	0.005886775
XM_027377625.1|LOC113824835|QCYY01001263.1|+	137.3	398459	QCYY01001263.1:398308-398512	0.33	0.44	0.61	0.41	0.38	0.43	0.51	0.43	0.36	0.97	0.96	0.9	0.755	0.94	0.91	0.905	0.433333333	0.905714286	9.70E-09	-0.472380952	0.253804387	0.43	0.91	0.48	0.48	2.93E-06
XM_027379604.1|LOC113826728|QCYY01004147.1|+	549.5	104113	QCYY01004147.1:102916-104731	0.46	0.83	0.79	NA	0.2	0.51	0.91	0.51	0.65	1	1	1	0.87	0.92	NA	1	0.6075	0.965	0.003093377	-0.3575	0.253755312	0.58	1	0.42	0.42	0.025629599
XM_027379082.1|LOC113826211|QCYY01004000.1|-	120.2	152290	QCYY01004000.1:152210-152441	0.47	0.76	0.5	0.41	0.31	0.5	0.47	0.59	0.49	1	0.99	1	1	0.9	0.915	0.9	0.5	0.957857143	6.27E-07	-0.457857143	0.253261846	0.49	0.99	0.5	0.5	4.74E-05
XM_027379083.1|LOC113826212|QCYY01004000.1|-	120.3	178332	QCYY01004000.1:178252-178483	0.51	0.74	0.49	0.42	0.32	0.5	0.48	0.58	0.5	1	0.99	1	1	0.9	0.915	0.915	0.504444444	0.96	2.66E-07	-0.455555556	0.249496159	0.5	0.99	0.49	0.49	3.00E-05
XM_027358888.1|LOC113807594|QCYY01001826.1|-	1593.2	50087	QCYY01001826.1:48450-50460	NA	0.48	0.6	0.51	0.32	0.37	0.31	0.37	0.89	NA	NA	1	0.85	0.9	0.84	0.7	0.48125	0.858	0.000925577	-0.37675	0.249350438	0.425	0.85	0.425	0.425	0.011456866
XM_027358233.1|LOC113807065|QCYY01001776.1|+	112.5	324147	QCYY01001776.1:323984-329111	0.63	0.59	0.5	0.58	0.21	0.57	1	0.71	0.89	0.99	1	1	1	0.905	1	1	0.631111111	0.985	0.00148429	-0.353888889	0.246652379	0.59	1	0.41	0.41	0.015281436
XM_027353114.1|LOC113802507|QCYY01001347.1|+	94	538117	QCYY01001347.1:537821-539646	0.78	0.35	0.28	NA	0.16	0.3	0.9	0.36	0.36	NA	0.69	NA	NA	0.62	NA	0.72	0.43625	0.676666667	0.036579124	-0.240416667	0.245553179	0.355	0.69	0.335	0.335	0.121840759
XM_027373886.1|LOC113821402|QCYY01003214.1|+	14297.8	12933	QCYY01003214.1:12782-12999	0.44	0.48	0.44	0.34	0.43	0.44	0.58	0.52	0.5	0.955	1	0.98	0.875	0.9	0.86	0.915	0.463333333	0.926428571	3.80E-10	-0.463095238	0.244650899	0.44	0.915	0.475	0.475	1.72E-07
XR_003477184.1|LOC113821402|QCYY01003214.1|+	14649.8	12933	QCYY01003214.1:12782-12993	0.45	0.49	0.45	0.36	0.44	0.46	0.59	0.54	0.51	0.96	1	0.99	0.89	0.92	0.875	0.92	0.476666667	0.936428571	2.04E-10	-0.459761905	0.242356272	0.46	0.92	0.46	0.46	1.72E-07
LOC113802332_df_pt|LOC113802332|QCYY01000932.1|-	19057.7	395549	QCYY01000932.1:395265-395700	0.11	0.12	0.14	0.12	0.14	0.12	NA	0.12	0.11	0.67	0.5	0.535	0.585	0.585	0.565	0.635	0.1225	0.582142857	3.84E-07	-0.459642857	0.240459382	0.12	0.585	0.465	0.465	3.48E-05
XM_027379311.1|LOC113826420|QCYY01004062.1|-	31.3	359884	QCYY01004062.1:359780-360035	0.96	0.81	0.86	NA	0.11	0.51	0.58	0.54	0.62	0.46	1	0.65	NA	0.81	0.805	0.725	0.62375	0.741666667	0.341803855	-0.117916667	0.232129416	0.6	0.765	0.165	0.165	0.511013684
XM_027354704.1|LOC113803894|QCYY01001473.1|+	3300.5	63324	QCYY01001473.1:62418-64007	NA	NA	NA	NA	0.18	0.37	0.45	0.44	0.8	0.505	1	0.625	0.705	0.625	0.885	0.69	0.448	0.719285714	0.056140121	-0.271285714	0.231115133	0.44	0.69	0.25	0.25	0.157470431
XM_027376619.1|LOC113823895|QCYY01003476.1|-	170.7	183145	QCYY01003476.1:183070-183296	0.57	0.49	0.45	NA	0.29	0.48	0.5	0.49	0.43	0.99	0.91	0.57	0.895	0.79	0.73	1	0.4625	0.840714286	0.000280648	-0.378214286	0.227299362	0.485	0.895	0.41	0.41	0.004889757
XM_027361524.1|LOC113809844|QCYY01002057.1|-	576.4	134575	QCYY01002057.1:134495-134739	0.66	0.44	0.56	0.53	0.66	0.53	0.51	0.63	0.63	1	1	1	1	1	1	1	0.572222222	1	1.66E-07	-0.427777778	0.226229051	0.56	1	0.44	0.44	3.00E-05
XM_027383292.1|LOC113830103|QCYY01000675.1|+	99.4	154374	QCYY01000675.1:154223-156989	NA	0.51	NA	NA	0.3	0.67	1	0.7	0.74	0.72	1	1	0.975	0.75	NA	1	0.653333333	0.9075	0.050485798	-0.254166667	0.225534298	0.685	0.9875	0.3025	0.3025	0.149700426
XM_027372739.1|LOC113820409|QCYY01003113.1|-	66	194450	QCYY01003113.1:194240-194756	0.57	0.57	1	0.64	0.13	0.49	0.55	0.45	0.41	0.88	0.94	0.63	0.74	0.76	NA	0.64	0.534444444	0.765	0.02639907	-0.230555556	0.221767789	0.55	0.75	0.2	0.2	0.098874983
XM_027373205.1|LOC113820830|QCYY01003156.1|-	13531.5	171274	QCYY01003156.1:171097-171450	NA	NA	NA	NA	0.32	NA	0.54	0.77	1	0.51	0.485	0.495	1	0.65	0.78	0.495	0.6575	0.630714286	0.87741742	0.026785714	0.22162417	0.655	0.51	-0.145	0.145	0.929478045
XM_027361523.1|LOC113809844|QCYY01002057.1|-	577.2	134575	QCYY01002057.1:134496-134739	0.67	0.45	0.57	0.54	0.67	0.54	0.52	0.64	0.64	1	1	1	1	1	1	1	0.582222222	1	2.00E-07	-0.417777778	0.221269067	0.57	1	0.43	0.43	3.00E-05
XM_027358950.1|LOC113807645|QCYY01001830.1|-	18373	501360	QCYY01001830.1:501252-501701	NA	NA	NA	NA	NA	1	1	1	1	0.73	0.28	0.585	0.775	0.745	0.745	0.74	1	0.657142857	0.002195848	0.342857143	0.220944255	1	0.74	-0.26	0.26	0.020723314
XM_027352549.1|LOC113802088|QCYY01000909.1|+	802.9	72524	QCYY01000909.1:72260-73565	NA	NA	NA	NA	0.23	0.62	0.88	0.55	0.67	0.84	1	0.9	0.925	0.89	0.905	0.91	0.59	0.91	0.037523416	-0.32	0.220539971	0.62	0.905	0.285	0.285	0.122862809
XR_003475953.1|LOC113807763|QCYY01001110.1|+	46.5	183107	QCYY01001110.1:182729-187636	NA	0.67	0.77	NA	0.25	0.68	NA	0.54	0.88	NA	1	0.95	NA	0.86	0.885	0.905	0.631666667	0.92	0.021875651	-0.288333333	0.218579089	0.675	0.905	0.23	0.23	0.08983733
XM_027356846.1|LOC113805784|QCYY01001672.1|+	166.1	194306	QCYY01001672.1:194143-195156	0.5	0.53	0.46	0.51	0.3	0.41	0.81	0.38	0.57	0.82	1	0.885	0.88	0.72	0.795	0.865	0.496666667	0.852142857	3.34E-05	-0.35547619	0.217439407	0.5	0.865	0.365	0.365	0.000958188
XM_027357564.1|LOC113806444|QCYY01001731.1|+	155.2	107312	QCYY01001731.1:107113-107421	0.33	0.42	0.38	0.42	0.49	0.48	0.47	0.43	0.6	0.8	0.21	0.83	0.86	0.77	0.805	0.88	0.446666667	0.736428571	0.016528879	-0.289761905	0.217414495	0.43	0.805	0.375	0.375	0.074503307
XM_027358078.1|LOC113806949|QCYY01001098.1|-	29.8	309379	QCYY01001098.1:308499-309553	0.73	0.59	0.48	NA	0.14	0.46	0.88	0.56	0.47	NA	0.66	0.96	NA	0.675	0.835	0.705	0.53875	0.767	0.036234973	-0.22825	0.215139341	0.52	0.705	0.185	0.185	0.121588466
XR_003476742.1|LOC113816906|QCYY01002737.1|-	13347.4	997309	QCYY01002737.1:997006-998267	NA	NA	NA	NA	0.94	0.75	1	0.82	0.94	0.99	0.29	NA	1	1	0.995	1	0.89	0.879166667	0.934287016	0.010833333	0.214135683	0.94	0.9975	0.0575	0.0575	0.968768946
XM_027367674.1|LOC113815645|QCYY01002627.1|-	229	1019424	QCYY01002627.1:1019236-1019750	0.76	1	0.88	NA	0.22	0.67	0.58	0.67	0.93	0.98	0.99	0.96	0.855	0.92	0.935	0.99	0.71375	0.947142857	0.031738356	-0.233392857	0.214083317	0.715	0.96	0.245	0.245	0.111886968
XM_027364392.1|LOC113812493|QCYY01002333.1|-	222.5	498697	QCYY01002333.1:498533-498858	0.63	0.71	0.48	NA	0.31	0.62	0.75	0.69	0.83	1	1	0.95	0.96	0.985	0.915	1	0.6275	0.972857143	0.000478998	-0.345357143	0.213979861	0.66	0.985	0.325	0.325	0.006999546
XM_027362505.1|LOC113810863|QCYY01002151.1|-	88	113062	QCYY01002151.1:112932-113382	1	0.52	0.63	NA	0.16	0.62	0.74	0.83	0.86	0.52	0.48	0.49	0.33	0.53	0.47	0.645	0.67	0.495	0.106050698	0.175	0.211960801	0.685	0.49	-0.195	0.195	0.232643903
XM_027378541.1|LOC113825702|QCYY01001275.1|-	40.4	145266	QCYY01001275.1:145015-145417	0.92	0.96	NA	NA	0.27	0.5	0.59	0.64	0.73	0.98	0.89	1	0.87	0.89	0.85	0.83	0.658571429	0.901428571	0.036783595	-0.242857143	0.21064005	0.64	0.89	0.25	0.25	0.122073028
XM_027364752.1|LOC113812832|QCYY01000237.1|+	21748.9	23240	QCYY01000237.1:23089-23964	NA	NA	NA	NA	0.3	1	1	0.94	1	1	NA	1	1	0.94	1	1	0.848	0.99	0.360618501	-0.142	0.208823544	1	1	0	0	0.521036089
XR_003476600.1|LOC113815533|QCYY01002622.1|-	2476.9	557092	QCYY01002622.1:556174-557251	0.91	0.56	0.52	0.52	0.43	0.56	1	0.58	0.59	0.82	0.995	0.92	0.945	1	0.85	0.915	0.63	0.920714286	0.001599566	-0.290714286	0.208765967	0.56	0.92	0.36	0.36	0.016283218
XM_027368783.1|LOC113816725|QCYY01002728.1|-	93	76430	QCYY01002728.1:75027-76624	0.94	0.63	NA	NA	0.31	0.63	0.95	0.59	0.82	1	1	0.69	NA	0.9	NA	0.76	0.695714286	0.87	0.132483683	-0.174285714	0.208057393	0.63	0.9	0.27	0.27	0.265553578
XM_027371384.1|LOC113819145|QCYY01002982.1|+	64.3	355070	QCYY01002982.1:354919-356841	NA	0.65	NA	NA	0.3	0.62	0.92	0.5	0.76	0.94	1	0.9	0.8	0.865	0.82	1	0.625	0.903571429	0.022318742	-0.278571429	0.207565251	0.635	0.9	0.265	0.265	0.08983733
XM_027382205.1|LOC113829113|QCYY01000561.1|+	124.9	172396	QCYY01000561.1:172227-172609	0.8	0.78	0.79	NA	0.13	0.59	0.59	0.53	0.73	NA	0.91	0.65	NA	NA	NA	0.73	0.6175	0.763333333	0.230964884	-0.145833333	0.207561601	0.66	0.73	0.07	0.07	0.395565566
XM_027357311.1|LOC113806189|QCYY01001702.1|-	251.4	245212	QCYY01001702.1:245070-245438	0.53	0.34	NA	NA	0.11	0.25	0.17	0.14	0.21	0.34	0.26	0.91	0.52	0.45	0.345	0.41	0.25	0.462142857	0.054102678	-0.212142857	0.207551463	0.21	0.41	0.2	0.2	0.153914813
XM_027376052.1|LOC113823424|QCYY01001254.1|-	671.3	211818	QCYY01001254.1:206988-212084	0.88	0.77	0.82	0.7	0.28	0.65	0.93	0.56	0.81	NA	NA	1	0.985	0.98	0.965	1	0.711111111	0.986	0.003111761	-0.274888889	0.207149678	0.77	0.985	0.215	0.215	0.025629599
XM_027359446.1|LOC113808112|QCYY01001877.1|+	2072.7	1478929	QCYY01001877.1:1478690-1479317	NA	NA	NA	NA	0.16	0.24	0.41	0.26	0.31	0.38	0.995	0.44	0.37	0.355	0.36	0.36	0.276	0.465714286	0.087705587	-0.189714286	0.206929208	0.26	0.37	0.11	0.11	0.205858191
XM_027365022.1|LOC113813084|QCYY01002392.1|-	473.9	64816	QCYY01002392.1:62155-64985	0.64	0.72	0.73	0.77	0.22	0.53	0.79	0.49	0.78	NA	NA	NA	NA	NA	0.82	1	0.63	0.91	0.116947138	-0.28	0.206903579	0.72	0.91	0.19	0.19	0.246606962
XR_003475606.1|LOC113804587|QCYY01001543.1|+	57.1	56163	QCYY01001543.1:56012-56312	0.79	0.53	0.84	NA	0.29	0.8	0.84	0.56	0.9	NA	0.55	NA	NA	0.75	NA	1	0.69375	0.766666667	0.656560369	-0.072916667	0.206604585	0.795	0.75	-0.045	0.045	0.765622421
LOC113802670_df_pt|LOC113802670|QCYY01001348.1|-	41.7	241046	QCYY01001348.1:240609-241208	0.97	0.63	NA	NA	0.17	0.61	0.76	0.54	0.88	NA	0.65	0.56	NA	0.61	NA	0.585	0.651428571	0.60125	0.635397619	0.050178571	0.205600009	0.63	0.5975	-0.0325	0.0325	0.747642972
XR_003474920.1|LOC113799974|QCYY01000737.1|-	98.9	121355	QCYY01000737.1:119051-121541	NA	0.57	0.5	NA	0.19	0.46	0.77	0.48	0.66	0.72	0.78	0.84	0.81	0.91	NA	0.825	0.518571429	0.814166667	0.00423952	-0.295595238	0.204409719	0.5	0.8175	0.3175	0.3175	0.032550889
XM_027366490.1|LOC113814458|QCYY01002525.1|-	36	112886	QCYY01002525.1:112717-113148	0.97	0.62	0.95	NA	0.24	0.57	0.62	0.67	0.58	0.48	0.59	0.67	0.31	0.43	0.37	0.47	0.6525	0.474285714	0.084982516	0.178214286	0.204257074	0.62	0.47	-0.15	0.15	0.20261621
XM_027375329.1|LOC113822795|QCYY01003362.1|+	1986.5	733580	QCYY01003362.1:733429-733653	NA	NA	NA	NA	0.31	0.4	0.59	0.44	0.42	0.64	1	0.64	0.86	0.625	NA	0.545	0.432	0.718333333	0.008926219	-0.286333333	0.203743377	0.42	0.64	0.22	0.22	0.049369541
XM_027371933.1|LOC113819740|QCYY01003041.1|-	29.5	167778	QCYY01003041.1:167015-167932	NA	NA	NA	NA	0.19	0.6	0.71	0.61	0.69	0.74	1	0.92	0.725	0.71	0.8	0.87	0.56	0.823571429	0.04712586	-0.263571429	0.203549469	0.61	0.8	0.19	0.19	0.142320097
XM_027362049.1|LOC113810364|QCYY01002113.1|+	236556.3	751861	QCYY01002113.1:751517-752047	NA	NA	NA	NA	0.86	0.75	0.92	0.87	0.82	0.62	0.16	0.57	0.6	0.6	0.61	0.63	0.844	0.541428571	0.002446053	0.302571429	0.203386108	0.86	0.6	-0.26	0.26	0.021941818
XM_027362179.1|LOC113810558|QCYY01002119.1|+	104.7	170917	QCYY01002119.1:170766-172385	1	0.75	0.88	1	0.25	0.8	0.76	0.64	0.77	NA	NA	0.83	NA	NA	NA	0.71	0.761111111	0.77	0.929876586	-0.008888889	0.203277687	0.77	0.77	0	0	0.966133242
XM_027358383.1|LOC113807167|QCYY01001788.1|-	329.5	86209	QCYY01001788.1:85978-86386	0.53	0.58	0.66	0.69	0.33	0.75	0.63	0.4	0.45	0.18	0.36	0.15	NA	NA	NA	0.205	0.557777778	0.22375	0.000763517	0.334027778	0.20310096	0.58	0.1925	-0.3875	0.3875	0.010481002
XM_027376377.1|LOC113823695|QCYY01003448.1|+	5628.2	499107	QCYY01003448.1:498956-500171	NA	0.17	0.26	0.34	0.21	0.3	NA	0.38	0.3	0.185	1	0.395	0.335	0.29	0.255	0.26	0.28	0.388571429	0.350997881	-0.108571429	0.2029291	0.3	0.29	-0.01	0.01	0.517079805
XM_027376382.1|LOC113823695|QCYY01003448.1|+	5633.3	499107	QCYY01003448.1:498956-500170	NA	0.17	0.26	0.34	0.21	0.3	NA	0.38	0.3	0.185	1	0.395	0.335	0.29	0.255	0.26	0.28	0.388571429	0.350997881	-0.108571429	0.2029291	0.3	0.29	-0.01	0.01	0.517079805
XM_027354469.1|LOC113803664|QCYY01001451.1|-	50.5	686002	QCYY01001451.1:683814-686172	0.92	0.42	0.46	NA	0.18	0.4	0.79	0.49	0.58	0.7	0.82	0.73	0.745	0.765	0.73	0.76	0.53	0.75	0.032172913	-0.22	0.20167926	0.475	0.745	0.27	0.27	0.112979301
XM_027363501.1|LOC113811710|QCYY01000225.1|+	99.3	211341	QCYY01000225.1:209643-211878	NA	0.88	0.81	NA	0.24	0.48	1	0.4	0.75	0.52	0.54	0.71	0.76	0.615	0.655	0.74	0.651428571	0.648571429	0.980282383	0.002857143	0.200873094	0.75	0.655	-0.095	0.095	0.989015411
XM_027356918.1|LOC113805854|QCYY01001676.1|+	2306.6	82929	QCYY01001676.1:82449-83134	0.45	0.7	0.75	NA	0.2	0.44	0.53	0.41	0.51	0.745	0.945	0.835	0.735	0.77	0.745	0.73	0.49875	0.786428571	0.00167734	-0.287678571	0.198870022	0.48	0.745	0.265	0.265	0.016699675
XM_027373131.1|LOC113820765|QCYY01003148.1|+	138.2	368829	QCYY01003148.1:368654-369195	0.92	NA	NA	0.8	0.33	0.67	0.82	0.69	0.73	1	1	1	1	1	1	1	0.708571429	1	0.006280653	-0.291428571	0.197745535	0.73	1	0.27	0.27	0.040977604
XR_003474991.1|LOC113800881|QCYY01000832.1|+	302.5	149277	QCYY01000832.1:149126-149476	0.34	0.24	0.23	NA	NA	0.26	0.43	0.3	0.24	0.6	0.7	NA	0.42	0.81	NA	0.535	0.291428571	0.613	0.005755985	-0.321571429	0.196138383	0.26	0.6	0.34	0.34	0.039209944
XM_027351037.1|LOC113800289|QCYY01000761.1|+	1098.2	239346	QCYY01000761.1:239195-240669	NA	NA	NA	NA	0.38	0.68	1	0.71	0.94	0.97	1	1	0.98	0.985	0.995	1	0.742	0.99	0.087019809	-0.248	0.195847034	0.71	0.995	0.285	0.285	0.205312361
XM_027353912.1|LOC113803185|QCYY01001388.1|+	56.9	352554	QCYY01001388.1:352376-353567	NA	0.69	NA	NA	0.22	0.63	0.78	0.78	0.79	0.67	1	0.82	NA	0.94	0.68	0.825	0.648333333	0.8225	0.133780695	-0.174166667	0.195441904	0.735	0.8225	0.0875	0.0875	0.266972048
XM_027357150.1|LOC113806043|QCYY01001690.1|+	3798.9	288886	QCYY01001690.1:288710-289238	NA	NA	NA	0.59	0.46	0.15	0.12	0.15	0.11	0.17	NA	0.12	0.655	0.325	0.145	0.2	0.263333333	0.269166667	0.961623919	-0.005833333	0.195286794	0.15	0.185	0.035	0.035	0.982714034
XM_027364627.1|LOC113812483|QCYY01001012.1|+	35.5	317068	QCYY01001012.1:316801-319711	NA	1	NA	NA	0.32	0.72	1	0.72	0.88	0.77	0.92	0.96	1	1	1	0.94	0.773333333	0.941428571	0.173768816	-0.168095238	0.195172508	0.8	0.96	0.16	0.16	0.318693416
XM_027380835.1|LOC113827891|QCYY01000453.1|+	433.7	232157	QCYY01000453.1:232006-234390	0.79	0.79	0.82	0.92	0.29	0.6	0.79	0.66	0.98	1	1	1	1	0.91	0.945	1	0.737777778	0.979285714	0.007326479	-0.241507937	0.19495913	0.79	1	0.21	0.21	0.04535898
XM_027383259.1|LOC113830071|QCYY01000671.1|-	24862.4	221952	QCYY01000671.1:221181-223488	0.92	0.83	0.83	0.79	0.29	0.76	1	0.75	1	1	1	1	NA	NA	1	1	0.796666667	1	0.020702276	-0.203333333	0.194796315	0.83	1	0.17	0.17	0.088057569
XM_027354505.1|LOC113803691|QCYY01001052.1|-	13128.8	471286	QCYY01001052.1:470016-471862	0.74	0.67	0.66	0.75	0.36	0.65	0.78	0.62	0.78	1	1	1	1	1	1	1	0.667777778	1	5.82E-05	-0.332222222	0.194789416	0.67	1	0.33	0.33	0.001402888
XM_027356303.1|LOC113805306|QCYY01001073.1|+	58.8	428749	QCYY01001073.1:428570-429297	0.69	0.72	0.85	0.57	0.34	0.93	0.81	0.5	0.91	0.98	0.87	1	0.94	0.96	0.855	0.995	0.702222222	0.942857143	0.006689517	-0.240634921	0.194465078	0.72	0.96	0.24	0.24	0.042088213
XM_027360568.1|LOC113809079|QCYY01001992.1|+	46.1	81851	QCYY01001992.1:81686-81944	0.68	0.7	0.86	0.8	0.17	0.76	0.8	0.78	0.65	1	0.74	0.92	0.91	0.96	NA	0.765	0.688888889	0.8825	0.033483861	-0.193611111	0.194444875	0.76	0.915	0.155	0.155	0.115787704
XM_027360884.1|LOC113809326|QCYY01002014.1|+	46.1	498174	QCYY01002014.1:498009-498267	0.68	0.7	0.86	0.8	0.17	0.76	0.8	0.78	0.65	1	0.74	0.92	0.91	0.96	NA	0.765	0.688888889	0.8825	0.033483861	-0.193611111	0.194444875	0.76	0.915	0.155	0.155	0.115787704
XM_027358692.1|LOC113807430|QCYY01001811.1|-	133.8	795560	QCYY01001811.1:795382-795712	0.73	0.76	0.42	NA	0.28	0.6	0.71	0.57	0.65	NA	0.95	1	NA	0.54	0.63	0.57	0.59	0.738	0.237234331	-0.148	0.194095536	0.625	0.63	0.005	0.005	0.402498696
XM_027374716.1|LOC113822178|QCYY01003295.1|-	99.4	212911	QCYY01003295.1:212622-213062	0.75	0.71	1	0.44	0.37	0.73	0.63	0.62	0.56	1	0.7	0.52	0.44	0.95	0.78	0.75	0.645555556	0.734285714	0.388154815	-0.088730159	0.192941053	0.63	0.75	0.12	0.12	0.537719055
LOC113806845_df_pt|LOC113806845|QCYY01001760.1|+	38574.8	1160538	QCYY01001760.1:1160204-1160644	NA	NA	NA	NA	NA	1	1	1	1	0.94	0.345	0.83	0.885	0.785	0.91	0.985	1	0.811428571	0.060440023	0.188571429	0.192587642	1	0.885	-0.115	0.115	0.165935337
XM_027380207.1|LOC113827277|QCYY01001035.1|+	248.1	168645	QCYY01001035.1:168406-168787	NA	NA	0.83	0.39	0.42	0.77	1	0.82	0.74	0.88	0.78	0.89	1	0.83	0.545	0.91	0.71	0.833571429	0.247607945	-0.123571429	0.192169868	0.77	0.88	0.11	0.11	0.413694817
XM_027357123.1|LOC113806028|QCYY01001687.1|-	84.3	156856	QCYY01001687.1:154388-157039	NA	NA	NA	NA	NA	0.4	1	0.48	0.72	0.8	1	0.74	0.79	0.66	0.72	0.92	0.65	0.804285714	0.344090317	-0.154285714	0.190620995	0.6	0.79	0.19	0.19	0.511915189
XR_003476941.1|LOC113818944|QCYY01002960.1|-	1221.3	459599	QCYY01002960.1:459520-459750	0.64	0.64	0.66	NA	0.49	0.61	0.82	0.54	0.44	0.85	1	0.96	1	0.985	0.79	0.84	0.605	0.917857143	5.88E-05	-0.312857143	0.190602428	0.625	0.96	0.335	0.335	0.001402888
XM_027368536.1|LOC113816496|QCYY01000271.1|-	1368.4	244584	QCYY01000271.1:243985-244735	0.79	0.71	0.61	0.7	0.24	0.78	0.75	0.5	1	NA	0.65	NA	NA	NA	0.695	NA	0.675555556	0.6725	0.968113757	0.003055556	0.190381197	0.71	0.6725	-0.0375	0.0375	0.982714034
XM_027367207.1|LOC113815117|QCYY01002595.1|+	10095.6	245002	QCYY01002595.1:244813-246024	NA	NA	NA	NA	NA	1	1	1	0.43	1	1	1	0.67	1	1	1	0.8575	0.952857143	0.562657469	-0.095357143	0.189779777	1	1	0	0	0.690077953
XM_027372245.1|LOC113819998|QCYY01003075.1|+	35.2	312692	QCYY01003075.1:312530-312977	1	0.9	1	NA	0.43	0.85	0.74	0.58	1	NA	NA	NA	1	1	0.95	0.96	0.8125	0.9775	0.066452079	-0.165	0.18945496	0.875	0.98	0.105	0.105	0.177075245
XM_027372380.1|LOC113820113|QCYY01003083.1|+	226.3	79983	QCYY01003083.1:79644-80108	0.79	0.73	0.86	0.77	0.6	0.72	0.69	0.75	0.79	0.21	NA	NA	NA	NA	0.39	0.55	0.744444444	0.383333333	0.05891248	0.361111111	0.189278935	0.75	0.39	-0.36	0.36	0.162233151
XM_027355605.1|LOC113804717|QCYY01001562.1|+	109.9	517229	QCYY01001562.1:516985-517931	1	0.99	0.87	0.83	0.3	0.67	1	0.61	0.8	0.71	0.68	0.86	NA	0.65	NA	0.85	0.785555556	0.75	0.694661774	0.035555556	0.189266949	0.83	0.71	-0.12	0.12	0.791656589
XM_027364374.1|LOC113812470|QCYY01001144.1|+	87.3	101083	QCYY01001144.1:100545-101307	0.91	0.75	0.89	NA	0.26	0.6	0.79	0.57	0.62	0.76	0.55	0.45	0.45	0.425	0.445	0.47	0.67375	0.507142857	0.081480583	0.166607143	0.189003023	0.685	0.45	-0.235	0.235	0.196930616
XM_027381268.1|LOC113828333|QCYY01004671.1|-	31.8	545085	QCYY01004671.1:541908-545259	NA	0.73	0.7	NA	0.17	0.8	0.87	0.51	0.44	0.59	0.71	0.47	NA	NA	0.6	0.66	0.602857143	0.606	0.975881273	-0.003142857	0.188508902	0.7	0.6	-0.1	0.1	0.98661824
XM_027369400.1|LOC113817365|QCYY01002799.1|+	1939.8	246528	QCYY01002799.1:245401-248321	NA	NA	NA	NA	0.17	0.42	0.53	0.43	0.67	0.53	0.86	0.57	0.295	0.3	0.31	0.435	0.444	0.471428571	0.813075949	-0.027428571	0.187943415	0.43	0.435	0.005	0.005	0.883089619
XM_027354501.1|LOC113803690|QCYY01001453.1|+	80	99220	QCYY01001453.1:99069-99269	0.71	0.36	0.3	0.79	0.31	0.62	0.57	0.58	0.58	NA	0.56	0.18	NA	NA	NA	0.34	0.535555556	0.36	0.24794292	0.175555556	0.187511616	0.58	0.34	-0.24	0.24	0.413694817
XM_027373726.1|LOC113821241|QCYY01003198.1|+	318.5	304067	QCYY01003198.1:303913-304176	0.59	0.58	0.66	0.48	0.35	0.63	0.68	0.65	0.66	1	0.87	0.92	NA	NA	0.805	0.965	0.586666667	0.912	4.35E-05	-0.325333333	0.187459886	0.63	0.92	0.29	0.29	0.001142126
XM_027382533.1|LOC113829363|QCYY01000591.1|+	3419	465622	QCYY01000591.1:465471-465679	0.41	0.42	0.41	0.34	0.34	0.47	0.55	0.42	0.52	0.86	0.815	0.78	0.765	0.785	0.61	0.75	0.431111111	0.766428571	1.01E-06	-0.33531746	0.186261185	0.42	0.78	0.36	0.36	5.70E-05
XM_027364028.1|LOC113812189|QCYY01002299.1|+	87.9	252491	QCYY01002299.1:252340-252596	0.53	0.7	0.49	NA	NA	0.43	0.57	0.59	0.5	0.64	0.68	0.98	0.845	0.97	NA	0.875	0.544285714	0.831666667	0.002705295	-0.287380952	0.185949573	0.53	0.86	0.33	0.33	0.023122612
XM_027381480.1|LOC113828501|QCYY01000490.1|-	758.4	732941	QCYY01000490.1:732760-733092	0.46	0.51	0.55	0.42	1	0.76	0.65	0.46	0.56	NA	NA	NA	NA	NA	0.745	0.855	0.596666667	0.8	0.065854052	-0.203333333	0.185877526	0.55	0.8	0.25	0.25	0.176187266
XM_027365368.1|LOC113813397|QCYY01002421.1|-	19875.6	308417	QCYY01002421.1:308153-308790	NA	NA	NA	NA	0.2	0.58	0.83	0.69	0.72	0.805	0.88	0.845	0.83	0.81	0.77	0.8	0.604	0.82	0.117434432	-0.216	0.185705045	0.69	0.81	0.12	0.12	0.246606962
XM_027369269.1|LOC113817244|QCYY01001184.1|+	104.7	804174	QCYY01001184.1:804023-805959	NA	NA	NA	0.63	0.32	0.55	1	0.58	0.89	0.89	0.74	0.9	0.86	0.745	0.83	0.78	0.661666667	0.820714286	0.179149862	-0.159047619	0.185254503	0.605	0.83	0.225	0.225	0.326519785
XM_027375889.1|LOC113823271|QCYY01003417.1|-	273.8	139455	QCYY01003417.1:139264-139865	0.65	0.6	0.68	NA	0.32	0.75	0.77	0.86	0.77	1	1	0.94	NA	0.8	0.76	0.985	0.675	0.914166667	0.006639173	-0.239166667	0.184711313	0.715	0.9625	0.2475	0.2475	0.042063569
XM_027376635.1|LOC113823908|QCYY01003476.1|+	642.2	974462	QCYY01003476.1:973859-975165	0.91	0.83	1	NA	0.3	0.43	0.58	0.44	0.5	0.52	0.58	0.68	0.625	0.595	0.665	0.625	0.62375	0.612857143	0.90960784	0.010892857	0.184656696	0.54	0.625	0.085	0.085	0.953824888
XM_027378674.1|LOC113825838|QCYY01000389.1|+	56.7	114115	QCYY01000389.1:113964-114486	0.84	0.69	0.67	0.75	0.27	0.69	0.81	0.59	0.81	0.92	1	1	0.59	0.73	NA	0.86	0.68	0.85	0.078663796	-0.17	0.184553515	0.69	0.89	0.2	0.2	0.193666847
XM_027379462.1|LOC113826562|QCYY01004095.1|-	57.7	18729	QCYY01004095.1:18238-19070	0.85	0.81	0.78	0.76	0.24	0.69	0.69	0.59	0.57	NA	NA	NA	NA	NA	0.88	0.85	0.664444444	0.865	0.012017285	-0.200555556	0.184469756	0.69	0.865	0.175	0.175	0.060487
XM_027354211.1|LOC113803433|QCYY01001421.1|-	345.4	96300	QCYY01001421.1:96047-96451	1	0.67	1	NA	0.44	0.78	0.87	0.91	0.82	0.73	0.57	0.415	0.66	0.59	0.595	0.595	0.81125	0.593571429	0.014980793	0.217678571	0.184327607	0.845	0.595	-0.25	0.25	0.070043936
XM_027369607.1|LOC113817566|QCYY01002813.1|-	70.1	211884	QCYY01002813.1:211679-212109	0.68	0.41	0.45	0.39	0.3	0.39	0.58	0.45	0.72	0.63	0.82	0.82	0.795	0.78	0.725	0.815	0.485555556	0.769285714	0.000206356	-0.283730159	0.184205218	0.45	0.795	0.345	0.345	0.003908838
XM_027357516.1|LOC113806390|QCYY01001726.1|-	105.6	188830	QCYY01001726.1:188065-188981	0.79	0.65	0.77	0.76	0.13	0.54	0.63	0.55	0.56	0.79	0.81	0.87	NA	0.63	NA	0.645	0.597777778	0.749	0.090122551	-0.151222222	0.184198964	0.63	0.79	0.16	0.16	0.209167947
XM_027352555.1|LOC113802091|QCYY01001345.1|+	34.7	241924	QCYY01001345.1:241756-242485	1	0.8	0.88	NA	0.29	0.95	0.83	0.95	1	1	1	1	0.79	0.88	1	1	0.8375	0.952857143	0.224591216	-0.115357143	0.183959105	0.915	1	0.085	0.085	0.387123233
XM_027363376.1|LOC113811598|QCYY01002234.1|-	39.2	426868	QCYY01002234.1:425328-427078	0.71	0.68	0.7	NA	0.32	0.7	0.8	0.68	0.73	0.8	1	0.95	NA	NA	NA	1	0.665	0.9375	0.003638128	-0.2725	0.18372204	0.7	0.975	0.275	0.275	0.029169415
XM_027372082.1|LOC113819863|QCYY01003060.1|-	74	409822	QCYY01003060.1:409360-409980	0.9	0.76	0.89	NA	0.26	0.69	0.8	0.58	0.81	NA	1	0.74	0.845	0.83	NA	0.81	0.71125	0.845	0.148385535	-0.13375	0.182672469	0.78	0.83	0.05	0.05	0.288492049
XM_027368571.1|LOC113816540|QCYY01002711.1|-	175.9	719537	QCYY01002711.1:717230-719708	NA	NA	0.84	0.6	0.21	0.53	0.69	0.54	0.55	NA	NA	0.8	0.77	0.8	0.74	0.82	0.565714286	0.786	0.02248342	-0.220285714	0.182414363	0.55	0.8	0.25	0.25	0.08983733
XR_003475914.1|LOC113807643|QCYY01001830.1|-	15860.6	486508	QCYY01001830.1:486367-486818	NA	NA	NA	NA	NA	1	1	1	1	0.8	0.395	0.705	0.86	0.76	0.78	0.88	1	0.74	0.005595469	0.26	0.182187466	1	0.78	-0.22	0.22	0.038698431
XM_027376121.1|LOC113823464|QCYY01003437.1|+	37.2	214293	QCYY01003437.1:214142-214363	0.8	0.63	0.56	NA	0.64	0.63	0.6	0.63	0.58	0.68	1	1	0.86	1	1	0.99	0.63375	0.932857143	0.000263597	-0.299107143	0.181606587	0.63	1	0.37	0.37	0.004873853
XM_027354760.1|LOC113803948|QCYY01001055.1|-	662	849347	QCYY01001055.1:847755-849520	NA	NA	NA	NA	NA	0.47	1	0.42	0.68	0.66	1	0.79	0.75	0.68	0.64	0.655	0.6425	0.739285714	0.529980618	-0.096785714	0.181587695	0.575	0.68	0.105	0.105	0.665522765
XM_027370622.1|LOC113818451|QCYY01000029.1|+	24.4	247043	QCYY01000029.1:246852-247283	0.91	0.88	NA	NA	NA	1	0.68	0.47	1	0.59	0.7	0.97	0.55	0.78	NA	0.74	0.823333333	0.721666667	0.358340064	0.101666667	0.181464998	0.895	0.72	-0.175	0.175	0.519449757
XM_027382496.1|LOC113829340|QCYY01000591.1|-	647.3	554696	QCYY01000591.1:554583-554847	0.65	0.45	0.57	0.51	0.29	0.52	0.71	0.58	0.6	0.85	0.775	0.855	0.91	0.865	0.745	0.89	0.542222222	0.841428571	3.04E-05	-0.299206349	0.181299706	0.57	0.855	0.285	0.285	0.000918574
XM_027359960.1|LOC113808533|QCYY01001918.1|+	24.1	1560561	QCYY01001918.1:1560354-1560994	NA	0.45	0.26	NA	NA	0.22	0.31	0.23	0.33	0.57	0.77	0.49	0.68	0.42	0.585	0.63	0.3	0.592142857	0.000311549	-0.292142857	0.181091774	0.285	0.585	0.3	0.3	0.005227094
XM_027379766.1|LOC113826864|QCYY01004200.1|+	123	218916	QCYY01004200.1:218765-219701	0.67	0.84	0.63	0.78	0.22	0.67	0.78	0.53	0.6	0.81	0.86	1	0.805	0.645	0.595	0.875	0.635555556	0.798571429	0.062929778	-0.163015873	0.180931617	0.67	0.81	0.14	0.14	0.169685652
XM_027363087.1|LOC113811360|QCYY01002209.1|+	335.4	264674	QCYY01002209.1:263896-265374	NA	NA	NA	NA	0.35	0.66	0.85	0.52	0.73	0.81	0.98	0.82	0.915	0.795	0.79	0.94	0.622	0.864285714	0.045824862	-0.242285714	0.180306977	0.66	0.82	0.16	0.16	0.140261233
XM_027359243.1|LOC113807918|QCYY01001852.1|-	80.2	804612	QCYY01001852.1:802284-804763	0.74	0.84	0.52	NA	0.46	0.66	0.8	0.69	0.85	0.97	1	0.9	0.97	1	1	1	0.695	0.977142857	0.000680722	-0.282142857	0.179390502	0.715	1	0.285	0.285	0.009789431
XM_027375479.1|LOC113822939|QCYY01003383.1|-	40.8	59834	QCYY01003383.1:59565-60205	0.73	0.81	0.86	0.67	0.19	0.35	0.52	0.43	0.5	0.45	0.52	0.61	0.775	0.445	0.585	0.665	0.562222222	0.578571429	0.853528829	-0.016349206	0.179349519	0.52	0.585	0.065	0.065	0.913519059
XM_027375482.1|LOC113822940|QCYY01003383.1|-	41.5	127903	QCYY01003383.1:127634-128274	0.73	0.81	0.86	0.67	0.19	0.35	0.52	0.43	0.5	0.45	0.52	0.61	0.775	0.445	0.58	0.665	0.562222222	0.577857143	0.859843041	-0.015634921	0.179324833	0.52	0.58	0.06	0.06	0.91865306
XM_027358949.1|LOC113807644|QCYY01001830.1|-	13624.1	492227	QCYY01001830.1:492086-492537	NA	NA	NA	NA	NA	0.95	1	1	1	0.805	0.395	0.695	0.85	0.75	0.78	0.88	0.9875	0.736428571	0.006042522	0.251071429	0.179141894	1	0.78	-0.22	0.22	0.040253859
XM_027381034.1|LOC113828091|QCYY01004583.1|-	94.4	86054	QCYY01004583.1:84725-86554	0.21	0.34	0.47	NA	NA	0.58	0.59	0.61	0.76	0.52	NA	0.72	NA	NA	0.82	0.6	0.508571429	0.665	0.140713121	-0.156428571	0.178570078	0.58	0.66	0.08	0.08	0.277747468
XM_027358057.1|LOC113806913|QCYY01001098.1|-	393	157819	QCYY01001098.1:157330-157970	NA	NA	NA	0.67	0.22	0.64	0.64	0.9	0.64	0.9	0.8	0.81	NA	0.65	0.73	0.75	0.618333333	0.773333333	0.154957994	-0.155	0.178348909	0.64	0.775	0.135	0.135	0.296479885
XM_027359240.1|LOC113807887|QCYY01001003.1|+	12878.8	347551	QCYY01001003.1:347242-347693	NA	NA	NA	NA	NA	0.94	1	1	1	0.805	0.4	0.695	0.84	0.74	0.78	0.875	0.985	0.733571429	0.005221433	0.251428571	0.177482393	1	0.78	-0.22	0.22	0.03724896
XM_027358440.1|LOC113807229|QCYY01001796.1|-	207.7	890802	QCYY01001796.1:890706-890953	0.67	0.57	0.56	0.42	0.18	0.53	0.69	0.67	0.72	0.9	0.82	0.56	NA	0.74	0.765	0.495	0.556666667	0.713333333	0.091418865	-0.156666667	0.177430738	0.57	0.7525	0.1825	0.1825	0.211289519
XM_027362499.1|LOC113810853|QCYY01000215.1|-	115	14505	QCYY01000215.1:13736-14754	0.9	0.74	0.97	NA	0.22	0.57	0.78	0.68	0.77	0.55	0.58	0.59	0.56	0.65	0.62	0.52	0.70375	0.581428571	0.182325428	0.122321429	0.177428725	0.755	0.58	-0.175	0.175	0.330275417
XR_003476209.1|LOC113811223|QCYY01002194.1|+	38.5	600059	QCYY01002194.1:599908-600877	NA	0.9	NA	NA	0.38	0.74	1	0.81	1	1	0.84	0.78	NA	1	0.805	0.96	0.805	0.8975	0.401372265	-0.0925	0.177407146	0.855	0.9	0.045	0.045	0.549310078
XM_027353573.1|LOC113802921|QCYY01001357.1|-	297.8	195477	QCYY01001357.1:194808-195713	0.86	0.77	0.72	NA	0.18	0.64	0.78	0.57	0.7	0.67	0.97	0.62	0.68	0.825	0.71	0.825	0.6525	0.757142857	0.256043621	-0.104642857	0.177305897	0.71	0.71	0	0	0.421008205
XM_027373608.1|LOC113821144|QCYY01003180.1|+	14444.8	161970	QCYY01003180.1:161358-162172	NA	0.68	0.67	0.63	0.39	0.68	0.81	0.68	0.78	1	1	NA	1	NA	0.74	0.9	0.665	0.928	0.003423532	-0.263	0.177084653	0.68	1	0.32	0.32	0.027943424
XM_027372323.1|LOC113820069|QCYY01003081.1|-	82.2	148471	QCYY01003081.1:147531-148971	0.98	NA	NA	NA	0.26	0.7	1	0.75	0.76	0.68	0.79	0.74	0.84	0.755	0.77	0.79	0.741666667	0.766428571	0.831521064	-0.024761905	0.176658805	0.755	0.77	0.015	0.015	0.897923819
XM_027368860.1|LOC113816845|QCYY01002735.1|+	176.6	453557	QCYY01002735.1:453406-453707	0.99	0.89	0.85	NA	0.31	0.79	0.92	0.9	0.86	1	1	0.98	1	0.98	1	1	0.81375	0.994285714	0.046580056	-0.180535714	0.176400518	0.875	1	0.125	0.125	0.141615874
XM_027373728.1|LOC113821242|QCYY01003198.1|-	384.9	261815	QCYY01003198.1:261485-261966	1	1	NA	1	0.34	1	1	1	1	1	1	1	NA	1	1	0.905	0.9175	0.984166667	0.451769339	-0.066666667	0.176266609	1	1	0	0	0.592334328
XM_027376976.1|LOC113824240|QCYY01003512.1|-	113.8	321217	QCYY01003512.1:318708-321437	NA	NA	NA	0.41	0.13	0.55	0.78	0.44	0.62	0.59	0.69	NA	0.72	0.65	0.635	0.67	0.488333333	0.659166667	0.117587426	-0.170833333	0.176031054	0.495	0.66	0.165	0.165	0.246606962
XM_027378358.1|LOC113825517|QCYY01003800.1|+	83.6	138062	QCYY01003800.1:137806-138225	0.63	0.68	NA	NA	0.49	0.36	0.37	0.39	0.44	0.83	0.57	NA	0.695	0.68	0.46	0.9	0.48	0.689166667	0.029842694	-0.209166667	0.175895147	0.44	0.6875	0.2475	0.2475	0.107371387
XM_027360965.1|LOC113809388|QCYY01002018.1|-	652	957496	QCYY01002018.1:957380-957647	0.98	0.9	0.84	0.75	0.38	0.66	0.72	0.67	0.89	0.96	1	1	1	0.945	0.98	0.995	0.754444444	0.982857143	0.004881445	-0.228412698	0.175811215	0.75	0.995	0.245	0.245	0.035380717
XM_027376311.1|LOC113823630|QCYY01003446.1|+	241.6	549608	QCYY01003446.1:548681-550512	1	0.89	0.83	NA	0.25	0.69	1	0.79	0.79	0.73	0.85	0.9	0.82	0.74	0.885	0.815	0.78	0.82	0.661837936	-0.04	0.175788699	0.81	0.82	0.01	0.01	0.768409909
XM_027372322.1|LOC113820067|QCYY01003081.1|-	81.6	137747	QCYY01003081.1:136807-138247	0.97	NA	NA	NA	0.26	0.7	1	0.75	0.77	0.68	0.79	0.74	0.84	0.755	0.76	0.79	0.741666667	0.765	0.840165703	-0.023333333	0.175616131	0.76	0.76	0	0	0.905101221
XM_027365007.1|LOC113813068|QCYY01002390.1|+	20014.4	513484	QCYY01002390.1:513285-513994	NA	NA	NA	NA	0.17	0.5	0.69	0.53	0.68	0.68	0.845	0.75	0.73	0.735	0.685	0.705	0.514	0.732857143	0.079792126	-0.218857143	0.174711884	0.53	0.73	0.2	0.2	0.195382881
XM_027354919.1|LOC113804087|QCYY01001500.1|+	162.7	219436	QCYY01001500.1:219126-221292	NA	NA	NA	0.66	0.4	NA	0.96	0.65	0.83	0.9	0.86	NA	0.91	0.98	0.885	0.9	0.7	0.905833333	0.094499507	-0.205833333	0.173858615	0.66	0.9	0.24	0.24	0.215116967
XM_027357331.1|LOC113806207|QCYY01001705.1|-	227.4	779682	QCYY01001705.1:779611-779833	0.44	0.38	0.43	0.45	0.24	0.45	0.58	0.48	0.39	0.67	0.87	0.76	NA	0.57	NA	0.73	0.426666667	0.72	0.00145368	-0.293333333	0.173597995	0.44	0.73	0.29	0.29	0.015138322
XM_027379316.1|LOC113826424|QCYY01004065.1|+	52.5	468302	QCYY01004065.1:468034-470511	NA	0.6	0.69	NA	0.34	0.56	0.69	0.44	0.74	NA	0.79	0.89	0.875	0.925	0.665	0.785	0.58	0.821666667	0.004706348	-0.241666667	0.173582169	0.6	0.8325	0.2325	0.2325	0.03445711
XM_027367649.1|LOC113815628|QCYY01002626.1|+	108.5	680635	QCYY01002626.1:680410-681487	0.92	0.81	1	0.72	0.19	0.71	0.77	0.77	0.8	0.75	0.73	0.67	0.815	0.9	0.735	0.69	0.743333333	0.755714286	0.882109151	-0.012380952	0.17353674	0.77	0.735	-0.035	0.035	0.932544797
XM_027375705.1|LOC113822999|QCYY01001252.1|+	56.9	308362	QCYY01001252.1:308187-308801	0.79	0.68	0.76	NA	0.17	0.73	0.77	NA	0.8	0.62	0.79	0.68	0.51	0.76	NA	0.6	0.671428571	0.66	0.907085685	0.011428571	0.172845715	0.76	0.65	-0.11	0.11	0.952282306
XM_027379317.1|LOC113826425|QCYY01004065.1|+	41	292482	QCYY01004065.1:292214-294692	NA	0.79	NA	NA	0.44	0.68	0.87	0.56	0.87	NA	0.9	0.98	0.87	1	0.63	0.825	0.701666667	0.8675	0.097244214	-0.165833333	0.172012927	0.735	0.885	0.15	0.15	0.21700637
XM_027367566.1|LOC113815498|QCYY01002620.1|+	140.5	288081	QCYY01002620.1:287867-289915	1	0.93	0.96	NA	0.32	0.75	1	0.89	1	0.85	0.73	0.9	0.9	0.77	0.84	0.75	0.85625	0.82	0.685160163	0.03625	0.171691861	0.945	0.84	-0.105	0.105	0.787760289
XM_027367422.1|LOC113815328|QCYY01002608.1|-	28.6	21424	QCYY01002608.1:21346-21575	1	0.8	NA	NA	0.64	1	0.88	0.97	0.89	NA	0.72	0.51	NA	0.57	NA	0.76	0.882857143	0.64	0.016629194	0.242857143	0.171368821	0.89	0.645	-0.245	0.245	0.074584407
XM_027365778.1|LOC113813724|QCYY01002453.1|-	82.8	550374	QCYY01002453.1:549630-552728	0.71	0.74	0.79	0.96	0.22	0.49	0.81	0.71	0.76	0.72	0.68	0.57	NA	0.69	0.85	0.75	0.687777778	0.71	0.787592239	-0.022222222	0.171200245	0.74	0.705	-0.035	0.035	0.869133458
XM_027364025.1|LOC113812187|QCYY01002299.1|-	194.4	115177	QCYY01002299.1:114443-115328	0.51	0.47	0.65	0.35	0.17	0.39	0.72	0.45	0.79	NA	0.39	NA	NA	NA	0.52	0.585	0.5	0.498333333	0.985137465	0.001666667	0.171019116	0.47	0.52	0.05	0.05	0.99166225
XM_027383718.1|LOC113830506|QCYY01000706.1|-	215.1	23442	QCYY01000706.1:22822-23593	NA	NA	NA	NA	0.3	0.7	0.85	0.66	0.83	0.9	0.95	0.81	0.86	0.85	0.84	0.83	0.668	0.862857143	0.120341058	-0.194857143	0.170604984	0.7	0.85	0.15	0.15	0.248924655
XM_027379770.1|LOC113826869|QCYY01004200.1|+	93.2	240118	QCYY01004200.1:239366-240432	0.4	1	NA	0.58	NA	0.59	0.57	0.44	0.52	0.79	0.86	NA	0.6	0.57	0.55	0.745	0.585714286	0.685833333	0.29711592	-0.100119048	0.170361606	0.57	0.6725	0.1025	0.1025	0.465721494
XM_027354032.1|LOC113803286|QCYY01001403.1|-	1430.1	258810	QCYY01001403.1:257482-259117	0.56	0.48	0.5	0.56	0.19	0.48	0.64	0.48	0.66	0.7	1	0.65	0.695	0.61	0.725	0.69	0.505555556	0.724285714	0.005497813	-0.218730159	0.170298757	0.5	0.695	0.195	0.195	0.038315529
XM_027360599.1|LOC113809111|QCYY01001993.1|-	525.3	775993	QCYY01001993.1:775591-776363	1	1	1	1	0.32	0.91	1	0.88	1	1	1	1	1	1	1	0.99	0.901111111	0.998571429	0.225746917	-0.097460317	0.170171482	1	1	0	0	0.388096218
XM_027351135.1|LOC113800366|QCYY01000773.1|-	59.9	1084008	QCYY01000773.1:1083297-1084293	NA	NA	0.91	0.75	0.55	0.73	0.83	0.61	1	NA	NA	1	1	1	1	NA	0.768571429	1	0.008500439	-0.231428571	0.169828791	0.75	1	0.25	0.25	0.048436463
XM_027373606.1|LOC113821142|QCYY01003180.1|+	101251.7	143757	QCYY01003180.1:143458-144143	NA	0.6	0.59	0.65	0.54	0.59	0.66	0.61	0.55	0.88	1	NA	0.77	0.84	0.98	0.96	0.59875	0.905	0.000151053	-0.30625	0.169796258	0.595	0.92	0.325	0.325	0.003041208
XM_027355966.1|LOC113805057|QCYY01001590.1|+	170	182341	QCYY01001590.1:182092-186873	0.79	0.51	0.64	NA	0.35	0.48	0.89	0.55	0.57	0.84	0.86	0.82	NA	0.77	0.76	0.805	0.5975	0.809166667	0.010302849	-0.211666667	0.16901988	0.56	0.8125	0.2525	0.2525	0.053955962
XM_027365290.1|LOC113813311|QCYY01002412.1|+	367.6	1587760	QCYY01002412.1:1587609-1588264	0.87	0.83	0.62	NA	0.26	0.64	0.87	0.7	0.77	0.77	0.93	0.905	0.905	0.77	0.82	0.85	0.695	0.85	0.070935043	-0.155	0.168786284	0.735	0.85	0.115	0.115	0.182577129
XM_027356084.1|LOC113805139|QCYY01001598.1|-	141.5	101468	QCYY01001598.1:99138-101693	0.92	0.55	0.54	NA	0.3	0.47	0.78	0.49	0.67	0.66	0.87	0.62	NA	0.67	0.74	0.79	0.59	0.725	0.114814364	-0.135	0.168759208	0.545	0.705	0.16	0.16	0.244757209
XM_027357866.1|LOC113806697|QCYY01001749.1|-	55.1	569765	QCYY01001749.1:568804-570158	NA	0.55	0.54	NA	NA	NA	NA	1	1	0.95	0.77	0.9	0.715	0.825	0.69	0.945	0.7725	0.827857143	0.710037174	-0.055357143	0.168469042	0.775	0.825	0.05	0.05	0.802245048
XM_027381505.1|LOC113828520|QCYY01000492.1|-	32048.4	267411	QCYY01000492.1:267135-267694	0.81	0.74	0.82	0.81	0.85	0.81	0.75	0.81	0.75	0.76	0.165	0.965	0.82	0.71	0.79	0.775	0.794444444	0.712142857	0.427021243	0.082301587	0.16843118	0.81	0.775	-0.035	0.035	0.572309535
XM_027381506.1|LOC113828520|QCYY01000492.1|-	31262.9	267411	QCYY01000492.1:267135-267691	0.81	0.74	0.82	0.81	0.85	0.81	0.75	0.81	0.75	0.76	0.165	0.965	0.815	0.705	0.79	0.77	0.794444444	0.71	0.414799919	0.084444444	0.168384481	0.81	0.77	-0.04	0.04	0.560072618
XM_027361730.1|LOC113810046|QCYY01002080.1|-	66.7	408164	QCYY01002080.1:408048-408416	0.56	0.57	0.72	NA	NA	0.51	0.79	0.75	0.57	1	0.82	NA	NA	0.77	NA	0.99	0.638571429	0.895	0.011792897	-0.256428571	0.168155772	0.57	0.905	0.335	0.335	0.059689191
XM_027382975.1|LOC113829801|QCYY01000638.1|-	40	253023	QCYY01000638.1:252887-253211	NA	0.56	0.86	1	0.5	0.98	0.66	0.64	0.62	0.55	NA	0.65	NA	NA	0.62	0.82	0.7275	0.66	0.466498014	0.0675	0.168063841	0.65	0.635	-0.015	0.015	0.606380489
XM_027364391.1|LOC113812492|QCYY01002333.1|-	2092.1	512700	QCYY01002333.1:512063-512851	0.78	0.99	0.68	NA	0.42	0.85	1	1	1	1	1	0.995	0.965	1	1	1	0.84	0.994285714	0.075068832	-0.154285714	0.167947696	0.92	1	0.08	0.08	0.188274953
XM_027367227.1|LOC113815133|QCYY01002595.1|-	5949.5	442647	QCYY01002595.1:441432-442902	NA	NA	NA	NA	0.18	0.34	0.17	0.18	0.71	0.22	NA	0.38	0.525	0.45	0.36	0.385	0.316	0.386666667	0.552602856	-0.070666667	0.167159423	0.18	0.3825	0.2025	0.2025	0.683959273
XM_027375040.1|LOC113822491|QCYY01003335.1|-	354.2	140919	QCYY01003335.1:138212-141183	0.89	0.7	0.65	NA	0.35	0.56	0.94	0.63	0.7	0.74	NA	0.77	NA	0.77	0.97	0.83	0.6775	0.816	0.101222912	-0.1385	0.166356121	0.675	0.77	0.095	0.095	0.223677946
XM_027381858.1|LOC113828824|QCYY01000520.1|-	295	1179304	QCYY01000520.1:1178516-1179455	0.98	0.74	0.98	0.89	0.31	0.78	0.89	0.63	0.86	0.72	0.74	0.8	0.59	0.75	0.9	0.71	0.784444444	0.744285714	0.619538096	0.04015873	0.166281639	0.86	0.74	-0.12	0.12	0.73758412
XM_027379118.1|LOC113826244|QCYY01004011.1|+	2722.8	483913	QCYY01004011.1:483660-484492	0.7	0.66	0.73	0.65	0.24	0.58	0.78	0.57	0.76	NA	1	0.89	0.73	0.65	0.67	0.675	0.63	0.769166667	0.107276524	-0.139166667	0.166012765	0.66	0.7025	0.0425	0.0425	0.233635891
XM_027379782.1|LOC113826878|QCYY01001287.1|+	33.5	518554	QCYY01001287.1:518360-519898	0.34	0.6	0.37	NA	0.33	0.66	0.91	0.61	0.6	0.57	0.66	NA	NA	0.66	NA	0.675	0.5525	0.64125	0.263448355	-0.08875	0.165988202	0.6	0.66	0.06	0.06	0.430038309
XR_003476134.1|LOC113810502|QCYY01001129.1|+	2064.7	170209	QCYY01001129.1:170033-171988	0.73	0.65	0.73	0.69	0.26	0.67	0.79	0.58	0.88	NA	NA	0.79	NA	0.81	NA	NA	0.664444444	0.8	0.048726515	-0.135555556	0.165133555	0.69	0.8	0.11	0.11	0.146179544
XM_027354868.1|LOC113804039|QCYY01001497.1|-	232.7	171898	QCYY01001497.1:171477-172049	0.98	0.97	1	0.48	0.55	0.75	1	0.96	0.89	1	0.84	0.87	NA	1	0.87	0.985	0.842222222	0.9275	0.273507773	-0.085277778	0.164885963	0.96	0.9275	-0.0325	0.0325	0.440452197
XM_027353445.1|LOC113802818|QCYY01000994.1|+	185.7	392351	QCYY01000994.1:391901-392675	0.51	0.5	0.64	NA	0.28	0.56	0.63	0.6	0.63	0.71	0.71	0.83	0.915	0.7	0.87	0.825	0.54375	0.794285714	0.000469773	-0.250535714	0.164781963	0.58	0.825	0.245	0.245	0.00697729
XM_027362727.1|LOC113811052|QCYY01002178.1|+	133	10324	QCYY01002178.1:10121-10562	0.71	NA	NA	NA	0.2	0.65	0.68	0.68	0.64	0.71	0.82	0.84	0.785	0.71	0.85	0.77	0.593333333	0.783571429	0.061858713	-0.190238095	0.164720042	0.665	0.785	0.12	0.12	0.167295504
XM_027350779.1|LOC113800054|QCYY01000747.1|-	403.5	193687	QCYY01000747.1:193629-193838	0.75	0.65	0.75	0.38	0.55	0.73	0.56	0.58	0.71	0.77	0.79	0.7	1	1	0.9	0.84	0.628888889	0.857142857	0.002050075	-0.228253968	0.16467645	0.65	0.84	0.19	0.19	0.019551243
XM_027362354.1|LOC113810722|QCYY01002133.1|+	16072.4	430162	QCYY01002133.1:429913-430359	0.84	0.82	0.86	0.69	0.17	0.68	0.71	0.63	0.71	0.745	0.85	0.785	0.815	0.795	0.795	0.805	0.678888889	0.798571429	0.123372837	-0.11968254	0.16422038	0.71	0.795	0.085	0.085	0.252886403
XM_027372907.1|LOC113820575|QCYY01003126.1|+	74.1	132071	QCYY01003126.1:131896-132371	NA	NA	NA	NA	0.33	0.57	0.64	0.62	0.55	0.8	0.64	0.98	0.75	0.84	0.67	0.735	0.542	0.773571429	0.010409114	-0.231571429	0.164101664	0.57	0.75	0.18	0.18	0.054199177
XM_027378904.1|LOC113826042|QCYY01003969.1|-	81.4	1405090	QCYY01003969.1:1404708-1405241	0.69	0.58	0.85	NA	0.23	0.54	0.48	0.54	0.47	0.69	0.64	NA	NA	0.72	NA	0.76	0.5475	0.7025	0.049399749	-0.155	0.164065305	0.54	0.705	0.165	0.165	0.147224251
XR_003476153.1|LOC113810723|QCYY01002133.1|+	16285.2	456398	QCYY01002133.1:456149-456595	0.87	0.84	0.89	0.71	0.18	0.7	0.73	0.65	0.73	0.745	0.85	0.785	0.815	0.795	0.795	0.805	0.7	0.798571429	0.204299836	-0.098571429	0.164051567	0.73	0.795	0.065	0.065	0.361514945
XM_027356456.1|LOC113805456|QCYY01001636.1|-	54.9	551162	QCYY01001636.1:549843-551445	0.93	0.83	0.84	NA	0.25	0.74	0.91	0.75	0.87	0.79	0.74	0.79	0.965	0.83	0.815	0.825	0.765	0.822142857	0.503073669	-0.057142857	0.164041226	0.835	0.815	-0.02	0.02	0.642855775
XM_027354320.1|LOC113803529|QCYY01001430.1|-	116.4	326447	QCYY01001430.1:326273-326792	0.98	0.88	0.84	0.56	0.48	0.74	0.96	0.75	1	NA	0.91	NA	NA	0.78	NA	0.92	0.798888889	0.87	0.375919365	-0.071111111	0.163947516	0.84	0.91	0.07	0.07	0.52718949
XM_027383361.1|LOC113830155|QCYY01000679.1|+	1077.8	100660	QCYY01000679.1:100487-100891	NA	NA	NA	0.95	0.23	0.6	0.62	0.55	0.64	0.65	0.77	0.775	0.68	0.7	0.69	0.72	0.598333333	0.712142857	0.283135943	-0.113809524	0.162947608	0.61	0.7	0.09	0.09	0.450828057
XM_027361000.1|LOC113809416|QCYY01002023.1|+	298.1	318000	QCYY01002023.1:317587-320365	0.97	0.84	1	0.95	0.36	0.79	0.98	0.85	0.92	1	1	1	1	1	0.99	1	0.851111111	0.998571429	0.055585222	-0.147460317	0.1629302	0.92	1	0.08	0.08	0.156885392
XR_003476166.1|LOC113810834|QCYY01002144.1|+	33.1	94630	QCYY01002144.1:94026-97412	NA	0.53	NA	NA	0.35	0.77	NA	0.62	0.74	0.84	0.67	NA	0.825	0.67	0.78	0.94	0.602	0.7875	0.075226858	-0.1855	0.162853811	0.62	0.8025	0.1825	0.1825	0.188274953
XM_027382986.1|LOC113829812|QCYY01000640.1|-	242.2	230959	QCYY01000640.1:229278-231143	NA	NA	NA	NA	NA	0.67	0.76	0.52	0.9	1	1	1	1	0.945	0.93	0.99	0.7125	0.980714286	0.042139049	-0.268214286	0.162730955	0.715	1	0.285	0.285	0.133772805
XM_027376961.1|LOC113824223|QCYY01003510.1|+	7928	86561	QCYY01003510.1:86410-86629	0.64	0.52	0.53	0.59	0.51	0.61	0.71	0.66	0.59	0.96	0.86	0.965	0.9	0.86	0.775	0.89	0.595555556	0.887142857	7.44E-07	-0.291587302	0.162725485	0.59	0.89	0.3	0.3	4.96E-05
XM_027368346.1|LOC113816301|QCYY01002692.1|+	298.3	318376	QCYY01002692.1:318147-318855	NA	NA	NA	NA	0.23	0.6	0.81	0.66	0.68	0.85	0.83	0.71	0.73	0.76	0.725	0.745	0.596	0.764285714	0.161294968	-0.168285714	0.162716057	0.66	0.745	0.085	0.085	0.303180998
XM_027369407.1|LOC113817375|QCYY01002800.1|-	24.9	73284	QCYY01002800.1:73062-73439	0.41	0.53	0.4	0.34	0.23	0.43	0.77	0.52	0.67	NA	NA	0.7	NA	NA	0.36	0.39	0.477777778	0.483333333	0.966423065	-0.005555556	0.162674149	0.43	0.39	-0.04	0.04	0.982714034
XM_027365426.1|LOC113813445|QCYY01000243.1|+	83.2	207207	QCYY01000243.1:207056-207367	0.75	0.87	0.82	NA	0.32	0.76	0.83	0.88	0.8	0.59	0.835	0.66	0.6	0.935	0.935	0.82	0.75375	0.767857143	0.871491431	-0.014107143	0.16152694	0.81	0.82	0.01	0.01	0.927815789
XM_027361934.1|LOC113810220|QCYY01002093.1|+	4357.8	45880	QCYY01002093.1:45721-45991	NA	NA	NA	NA	NA	0.47	0.66	0.43	0.45	0.7	1	0.76	0.6	0.625	0.62	0.66	0.5025	0.709285714	0.024676623	-0.206785714	0.16104065	0.46	0.66	0.2	0.2	0.095136257
XM_027363907.1|LOC113812043|QCYY01002283.1|-	219.7	385257	QCYY01002283.1:384626-385540	0.57	0.62	0.54	0.43	0.14	0.46	0.59	0.48	0.59	0.7	0.77	0.75	0.715	0.645	0.625	0.785	0.491111111	0.712857143	0.001710562	-0.221746032	0.161005952	0.54	0.715	0.175	0.175	0.016845313
XM_027370046.1|LOC113817924|QCYY01002849.1|+	2896.2	414415	QCYY01002849.1:413962-414661	0.84	0.91	0.97	1	0.39	0.73	0.91	0.72	0.91	0.95	1	0.95	1	1	0.97	1	0.82	0.981428571	0.033089845	-0.161428571	0.160974895	0.91	1	0.09	0.09	0.115305384
XM_027358106.1|LOC113806976|QCYY01001770.1|-	45.1	83461	QCYY01001770.1:83406-83612	0.91	0.74	0.93	NA	0.48	0.75	0.77	0.72	0.81	1	1	NA	NA	1	NA	1	0.76375	1	0.001915587	-0.23625	0.160460984	0.76	1	0.24	0.24	0.018463001
XM_027354401.1|LOC113803611|QCYY01001444.1|-	82.2	990939	QCYY01001444.1:990310-991090	0.6	0.47	0.51	0.7	0.28	0.37	0.76	0.57	0.68	NA	NA	0.79	NA	NA	0.64	0.75	0.548888889	0.726666667	0.034269865	-0.177777778	0.160359445	0.57	0.75	0.18	0.18	0.117230847
XM_027376711.1|LOC113823977|QCYY01003489.1|-	12079.3	182693	QCYY01003489.1:182289-183211	0.56	0.56	0.54	0.48	0.14	0.46	0.56	0.47	0.56	0.69	0.73	0.7	0.785	0.71	0.57	0.79	0.481111111	0.710714286	0.000821944	-0.229603175	0.160288477	0.54	0.71	0.17	0.17	0.010792488
XM_027372660.1|LOC113820327|QCYY01003107.1|-	922.3	98994	QCYY01003107.1:98801-99438	0.93	0.67	0.72	0.74	0.47	0.76	0.93	0.78	0.88	1	1	1	1	1	1	0.995	0.764444444	0.999285714	0.001220954	-0.23484127	0.159958002	0.76	1	0.24	0.24	0.013667616
XM_027378275.1|LOC113825442|QCYY01003764.1|-	29.4	356625	QCYY01003764.1:356044-356851	NA	NA	NA	0.14	NA	0.11	NA	0.12	0.19	0.43	0.36	0.46	0.49	0.52	0.355	0.46	0.14	0.439285714	3.33E-06	-0.299285714	0.159756918	0.13	0.46	0.33	0.33	0.000150795
XM_027358889.1|LOC113807594|QCYY01001826.1|-	624	48710	QCYY01001826.1:48450-48868	0.53	0.58	0.56	0.55	0.16	0.58	0.68	0.72	0.91	0.57	0.69	0.61	NA	0.64	NA	0.62	0.585555556	0.626	0.573574375	-0.040444444	0.159663107	0.58	0.62	0.04	0.04	0.698465569
XM_027377964.1|LOC113825161|QCYY01003703.1|+	2323.9	371003	QCYY01003703.1:370576-371483	0.85	0.87	0.82	NA	0.34	0.69	0.76	0.62	0.76	0.8	1	0.88	0.765	0.785	0.515	0.755	0.71375	0.785714286	0.398474062	-0.071964286	0.159596217	0.76	0.785	0.025	0.025	0.547826252
XM_027362516.1|LOC113810872|QCYY01002154.1|+	123.8	123625	QCYY01002154.1:123282-127369	NA	0.61	0.65	0.6	0.31	0.66	0.96	0.66	0.81	0.73	0.88	0.75	0.87	0.78	0.835	0.86	0.6575	0.815	0.050858732	-0.1575	0.15948802	0.655	0.835	0.18	0.18	0.149700426
XM_027379285.1|LOC113826407|QCYY01004061.1|-	89.4	48229	QCYY01004061.1:48008-48382	0.67	0.54	0.66	NA	0.24	0.6	0.64	0.54	0.73	0.86	0.58	0.86	0.6	0.46	0.45	0.725	0.5775	0.647857143	0.419063032	-0.070357143	0.159356593	0.62	0.6	-0.02	0.02	0.564986766
XM_027370051.1|LOC113817928|QCYY01002849.1|+	82.9	506603	QCYY01002849.1:506397-507592	0.71	1	1	NA	0.41	0.65	0.73	0.85	0.8	0.91	0.94	0.94	0.84	0.79	1	0.78	0.76875	0.885714286	0.152482914	-0.116964286	0.159314006	0.765	0.91	0.145	0.145	0.293935148
XM_027372870.1|LOC113820513|QCYY01003124.1|+	883.3	69058	QCYY01003124.1:68244-71784	0.84	0.78	0.57	0.54	0.4	0.71	1	0.67	0.84	0.74	0.83	0.95	NA	0.83	0.805	0.86	0.705555556	0.835833333	0.079031144	-0.130277778	0.158957167	0.71	0.83	0.12	0.12	0.194043948
XM_027367743.1|LOC113815721|QCYY01002635.1|-	177.5	609978	QCYY01002635.1:608833-610129	NA	NA	0.81	0.85	0.38	0.99	0.91	0.82	0.87	1	0.93	1	0.8	1	0.94	0.91	0.804285714	0.94	0.127179414	-0.135714286	0.158899028	0.85	0.94	0.09	0.09	0.25881978
XM_027362207.1|LOC113810582|QCYY01002123.1|-	66	319209	QCYY01002123.1:316697-319360	NA	0.66	0.61	NA	0.42	0.69	1	0.69	0.78	0.7	0.85	0.98	0.73	NA	NA	0.82	0.692857143	0.816	0.167429213	-0.123142857	0.158828572	0.69	0.82	0.13	0.13	0.311504786
XM_027377967.1|LOC113825161|QCYY01003703.1|+	2230.3	371003	QCYY01003703.1:370579-371483	0.85	0.86	0.81	NA	0.34	0.69	0.76	0.62	0.75	0.8	1	0.88	0.765	0.785	0.515	0.755	0.71	0.785714286	0.371384218	-0.075714286	0.158716579	0.755	0.785	0.03	0.03	0.526565701
XM_027362158.1|LOC113810472|QCYY01002117.1|+	38.8	87105	QCYY01002117.1:86889-87181	0.82	0.62	0.88	NA	0.51	1	0.92	0.9	1	NA	NA	0.79	NA	NA	1	0.9	0.83125	0.896666667	0.479617529	-0.065416667	0.158521579	0.89	0.9	0.01	0.01	0.618993563
XM_027366171.1|LOC113814101|QCYY01001161.1|-	31.6	1414562	QCYY01001161.1:1414483-1414716	0.52	0.56	0.55	NA	0.56	NA	0.43	0.57	0.59	0.26	0.42	0.26	0.19	0.22	0.17	0.34	0.54	0.265714286	3.70E-05	0.274285714	0.158474874	0.56	0.26	-0.3	0.3	0.001014878
XM_027374270.1|LOC113821743|QCYY01003251.1|+	152.6	378558	QCYY01003251.1:378180-378767	0.71	0.57	0.79	0.4	0.23	0.5	0.6	0.51	0.58	0.67	0.77	0.62	NA	0.81	NA	0.66	0.543333333	0.706	0.028710967	-0.162666667	0.158447135	0.57	0.67	0.1	0.1	0.105312294
XM_027380589.1|LOC113827708|QCYY01004485.1|+	569.3	610689	QCYY01004485.1:610538-610751	0.31	0.52	0.58	NA	NA	0.36	0.53	0.37	0.36	0.57	0.47	0.75	0.715	0.81	0.555	0.695	0.432857143	0.652142857	0.003919088	-0.219285714	0.158426761	0.37	0.695	0.325	0.325	0.030875594
XM_027354136.1|LOC113803354|QCYY01001050.1|+	946.6	344490	QCYY01001050.1:344310-345054	0.79	0.76	0.8	0.79	0.29	0.54	0.88	0.63	0.75	0.83	0.87	0.905	0.87	0.845	0.865	0.82	0.692222222	0.857857143	0.025665442	-0.165634921	0.158266324	0.76	0.865	0.105	0.105	0.098113462
XR_003477381.1|LOC113823289|QCYY01003420.1|-	7170.3	13627	QCYY01003420.1:13003-13783	0.92	0.61	0.55	0.37	0.31	0.56	0.83	0.65	0.7	0.74	0.685	0.785	0.74	0.75	0.695	0.74	0.611111111	0.733571429	0.100766643	-0.122460317	0.157865647	0.61	0.74	0.13	0.13	0.223214128
XM_027363019.1|LOC113811304|QCYY01002200.1|+	69.4	212478	QCYY01002200.1:212066-212724	0.83	0.66	0.79	NA	0.38	0.7	0.68	0.81	0.74	0.76	1	1	NA	0.66	NA	0.75	0.69875	0.834	0.155706713	-0.13525	0.157398726	0.72	0.76	0.04	0.04	0.296479885
XM_027360234.1|LOC113808752|QCYY01001949.1|-	42.8	58543	QCYY01001949.1:58239-58811	0.91	0.73	0.53	NA	NA	0.68	0.59	0.47	0.42	0.74	0.86	0.41	0.51	0.64	0.705	0.76	0.618571429	0.660714286	0.635414005	-0.042142857	0.157216953	0.59	0.705	0.115	0.115	0.747642972
XM_027377513.1|LOC113824747|QCYY01001263.1|-	74	1151355	QCYY01001263.1:1151303-1151506	0.6	0.52	0.54	0.83	0.69	0.51	0.54	0.73	0.68	0.79	0.89	0.95	1	0.76	0.82	0.845	0.626666667	0.865	0.000279168	-0.238333333	0.156718631	0.6	0.845	0.245	0.245	0.004889757
XM_027363503.1|LOC113811712|QCYY01002249.1|+	1039.7	25556	QCYY01002249.1:25324-25643	0.63	0.57	0.49	0.75	0.35	0.64	0.78	0.58	0.57	0.46	0.94	NA	NA	NA	NA	0.67	0.595555556	0.69	0.572883047	-0.094444444	0.156638457	0.58	0.67	0.09	0.09	0.698465569
XM_027380937.1|LOC113827980|QCYY01004547.1|+	98.3	96764	QCYY01004547.1:96539-98745	1	1	1	NA	0.46	0.9	NA	NA	1	1	1	1	NA	1	1	1	0.893333333	1	0.280538243	-0.106666667	0.155933164	1	1	0	0	0.448582061
XM_027381358.1|LOC113828392|QCYY01000469.1|-	373.3	138435	QCYY01000469.1:137153-138586	0.63	0.65	0.45	NA	0.15	0.39	0.6	0.51	0.54	0.695	0.665	0.72	0.74	0.54	0.66	0.695	0.49	0.673571429	0.016291036	-0.183571429	0.155561961	0.525	0.695	0.17	0.17	0.074448351
XM_027361978.1|LOC113810268|QCYY01002104.1|+	2445.5	155617	QCYY01002104.1:155466-156794	0.68	0.61	0.69	0.55	0.3	0.59	0.87	0.52	0.75	0.81	0.88	0.805	0.82	0.79	0.755	0.82	0.617777778	0.811428571	0.006624935	-0.193650794	0.155424151	0.61	0.81	0.2	0.2	0.042063569
XR_003476776.1|LOC113817365|QCYY01002799.1|+	723.3	246536	QCYY01002799.1:246104-248321	NA	NA	NA	NA	NA	0.48	0.56	0.52	0.73	0.54	0.82	0.64	0.345	0.355	0.355	0.45	0.5725	0.500714286	0.431878369	0.071785714	0.155423176	0.54	0.45	-0.09	0.09	0.577601851
XM_027365407.1|LOC113813429|QCYY01002425.1|+	56.1	219623	QCYY01002425.1:219300-219780	0.45	0.77	0.65	NA	NA	0.62	0.52	0.33	0.77	0.35	0.38	0.37	0.44	0.33	0.385	0.455	0.587142857	0.387142857	0.017353978	0.2	0.155349659	0.62	0.38	-0.24	0.24	0.076696119
XM_027383246.1|LOC113830059|QCYY01000670.1|-	63.7	181561	QCYY01000670.1:181398-181712	0.69	0.79	0.86	0.55	0.44	0.55	0.81	0.53	0.77	0.61	0.99	0.75	0.62	0.88	0.9	0.72	0.665555556	0.781428571	0.143669725	-0.115873016	0.155343705	0.69	0.75	0.06	0.06	0.282353082
XM_027358346.1|LOC113807140|QCYY01001784.1|-	14360.4	318731	QCYY01001784.1:318654-318950	1	1	0.54	0.66	0.63	0.94	1	0.93	1	0.87	1	1	1	1	1	1	0.855555556	0.981428571	0.085891235	-0.125873016	0.155283343	0.94	1	0.06	0.06	0.203710624
XM_027353245.1|LOC113802640|QCYY01000970.1|+	28.4	248004	QCYY01000970.1:247749-248144	0.63	0.41	NA	NA	NA	0.8	0.75	0.6	0.42	0.45	0.27	0.48	0.48	0.67	NA	0.48	0.601666667	0.471666667	0.155286232	0.13	0.154704018	0.615	0.48	-0.135	0.135	0.296479885
XR_003477744.1|LOC113827486|QCYY01000443.1|+	574	344179	QCYY01000443.1:343788-344374	0.88	0.66	0.9	0.58	0.28	0.59	0.75	0.57	0.68	0.64	0.79	0.59	NA	0.76	NA	0.635	0.654444444	0.683	0.703697835	-0.028555556	0.154626899	0.66	0.64	-0.02	0.02	0.797935217
XM_027357707.1|LOC113806553|QCYY01001738.1|+	316.4	1138742	QCYY01001738.1:1137532-1140060	NA	NA	NA	NA	0.32	0.52	0.86	0.65	0.83	0.73	0.84	0.775	0.76	0.76	0.75	0.78	0.636	0.770714286	0.251688006	-0.134714286	0.154176085	0.65	0.76	0.11	0.11	0.417404793
XM_027381947.1|LOC113828889|QCYY01000528.1|+	517.2	508300	QCYY01000528.1:508089-509816	0.91	0.79	0.73	NA	0.39	0.67	0.87	0.62	0.54	0.72	0.86	NA	NA	0.68	NA	0.87	0.69	0.7825	0.264305345	-0.0925	0.154063643	0.7	0.79	0.09	0.09	0.430038309
XM_027359545.1|LOC113808201|QCYY01001113.1|+	93	409090	QCYY01001113.1:405945-413657	1	0.6	0.64	0.69	0.42	0.67	0.9	0.69	0.79	NA	NA	NA	NA	NA	0.715	0.8	0.711111111	0.7575	0.538275848	-0.046388889	0.154020365	0.69	0.7575	0.0675	0.0675	0.66988725
XM_027368491.1|LOC113816434|QCYY01001176.1|-	277.1	270591	QCYY01001176.1:269205-270822	0.61	0.53	0.51	0.62	0.2	0.55	0.72	0.45	0.61	0.65	0.74	NA	0.77	0.74	NA	NA	0.533333333	0.725	0.005492748	-0.191666667	0.153522737	0.55	0.74	0.19	0.19	0.038315529
XM_027368494.1|LOC113816434|QCYY01001176.1|-	277.3	270591	QCYY01001176.1:269206-270822	0.61	0.53	0.51	0.62	0.2	0.55	0.72	0.45	0.61	0.65	0.74	NA	0.77	0.74	NA	NA	0.533333333	0.725	0.005492748	-0.191666667	0.153522737	0.55	0.74	0.19	0.19	0.038315529
XM_027373946.1|LOC113821440|QCYY01003221.1|+	9917.8	212318	QCYY01003221.1:211869-212614	0.62	0.53	0.68	NA	0.27	0.59	0.75	0.61	0.63	0.765	0.695	0.815	0.88	0.795	0.67	0.87	0.585	0.784285714	0.005903743	-0.199285714	0.153446128	0.615	0.795	0.18	0.18	0.039908986
XM_027358313.1|LOC113807123|QCYY01001784.1|+	415.3	387553	QCYY01001784.1:387350-390586	1	0.73	0.79	0.81	0.46	0.75	1	0.68	1	NA	NA	0.77	NA	NA	0.79	0.8	0.802222222	0.786666667	0.803182574	0.015555556	0.153316863	0.79	0.79	0	0	0.878021415
XM_027375761.1|LOC113823144|QCYY01003402.1|+	5410.1	209304	QCYY01003402.1:208420-209627	0.97	0.82	1	NA	0.87	1	0.99	0.68	0.79	1	1	0.795	0.87	0.805	0.47	0.71	0.89	0.807142857	0.331085381	0.082857143	0.152882619	0.92	0.805	-0.115	0.115	0.502713979
XM_027376799.1|LOC113824060|QCYY01003499.1|+	369.4	82318	QCYY01003499.1:82095-82953	0.71	0.51	0.71	0.41	0.2	0.5	0.68	0.43	0.57	0.6	0.67	0.69	0.64	0.625	0.85	0.615	0.524444444	0.67	0.042362793	-0.145555556	0.152816611	0.51	0.64	0.13	0.13	0.133772805
XM_027360017.1|LOC113808585|QCYY01001924.1|+	109.5	299933	QCYY01001924.1:299549-304085	NA	0.58	0.74	NA	0.42	0.74	0.82	0.57	0.87	NA	NA	0.96	0.82	0.84	0.755	0.85	0.677142857	0.845	0.037488122	-0.167857143	0.152769261	0.74	0.84	0.1	0.1	0.122862809
XM_027377303.1|LOC113824560|QCYY01003551.1|-	93.7	66077	QCYY01003551.1:63055-66255	NA	0.69	0.64	0.72	0.28	0.5	NA	0.57	0.63	NA	0.71	0.79	NA	0.73	0.85	0.77	0.575714286	0.77	0.013431327	-0.194285714	0.152633449	0.63	0.77	0.14	0.14	0.065423558
XM_027374690.1|LOC113822156|QCYY01003295.1|+	45	383421	QCYY01003295.1:383254-383594	0.41	0.34	0.25	0.64	0.33	0.5	0.73	0.59	0.7	0.59	0.58	0.49	0.41	0.59	0.785	0.595	0.498888889	0.577142857	0.301090271	-0.078253968	0.152576484	0.5	0.59	0.09	0.09	0.470323767
XM_027380687.1|LOC113827788|QCYY01000450.1|+	11120.7	176948	QCYY01000450.1:176101-177287	NA	NA	0.81	0.58	0.72	0.77	1	0.79	0.92	0.78	0.35	0.805	0.83	0.815	0.825	0.76	0.798571429	0.737857143	0.479440311	0.060714286	0.152524993	0.79	0.805	0.015	0.015	0.618993563
XM_027366364.1|LOC113814314|QCYY01002517.1|+	32.8	491416	QCYY01002517.1:491065-491847	0.64	NA	NA	NA	0.13	0.66	0.45	0.44	0.43	0.61	NA	NA	0.615	0.57	0.605	0.535	0.458333333	0.587	0.162400794	-0.128666667	0.152467582	0.445	0.605	0.16	0.16	0.303998181
XM_027379763.1|LOC113826864|QCYY01004200.1|+	135	218874	QCYY01004200.1:218635-219701	0.95	1	NA	0.78	NA	0.76	0.8	0.55	0.61	1	0.99	NA	0.855	0.76	0.73	1	0.778571429	0.889166667	0.194652611	-0.110595238	0.152020579	0.78	0.9225	0.1425	0.1425	0.34784076
XM_027351882.1|LOC113801069|QCYY01000853.1|+	124	143794	QCYY01000853.1:143376-144835	0.53	NA	NA	NA	0.15	0.44	0.53	0.42	0.55	0.66	0.71	NA	NA	0.59	0.59	0.625	0.436666667	0.635	0.021553242	-0.198333333	0.151793819	0.485	0.625	0.14	0.14	0.08983733
XM_027380587.1|LOC113827708|QCYY01004485.1|+	550.2	610689	QCYY01004485.1:610538-610761	0.28	0.5	0.53	NA	NA	0.33	0.49	0.33	0.32	0.53	0.41	0.68	0.68	0.76	0.5	0.635	0.397142857	0.599285714	0.006367981	-0.202142857	0.151703242	0.33	0.635	0.305	0.305	0.041209935
XM_027365374.1|LOC113813405|QCYY01002421.1|+	12911.5	490493	QCYY01002421.1:489900-491192	NA	NA	NA	NA	0.24	0.29	0.41	0.31	0.35	0.555	0.585	0.56	0.61	0.56	0.72	0.545	0.32	0.590714286	5.80E-05	-0.270714286	0.151514451	0.31	0.56	0.25	0.25	0.001402888
XM_027379743.1|LOC113826845|QCYY01004196.1|-	118	31119	QCYY01004196.1:28806-31330	0.76	0.86	0.87	NA	0.31	0.57	0.75	0.67	0.73	0.84	0.87	0.89	0.79	0.78	0.88	0.765	0.69	0.830714286	0.068060151	-0.140714286	0.151337686	0.74	0.84	0.1	0.1	0.180828437
XM_027382716.1|LOC113829528|QCYY01000614.1|-	5482.4	837983	QCYY01000614.1:837475-838134	0.93	0.85	0.82	NA	0.45	0.78	1	0.81	0.74	0.96	1	1	1	0.985	0.96	0.995	0.7975	0.985714286	0.013715706	-0.188214286	0.151332966	0.815	0.995	0.18	0.18	0.066451496
XM_027357844.1|LOC113806679|QCYY01000175.1|+	54.1	135480	QCYY01000175.1:135278-135917	NA	NA	NA	NA	0.33	0.74	0.85	0.88	0.77	0.78	0.78	0.84	0.875	0.72	0.77	0.91	0.714	0.810714286	0.392935764	-0.096714286	0.151123946	0.77	0.78	0.01	0.01	0.541856624
XM_027364201.1|LOC113812331|QCYY01002314.1|-	29	124952	QCYY01002314.1:124548-125149	0.88	0.67	0.89	NA	NA	0.55	0.62	0.46	0.71	0.76	NA	0.41	0.65	0.8	NA	0.73	0.682857143	0.67	0.89215135	0.012857143	0.151064405	0.67	0.73	0.06	0.06	0.93877947
XM_027373360.1|LOC113820949|QCYY01003162.1|+	404.9	490215	QCYY01003162.1:490044-490680	0.8	0.75	0.71	0.74	0.2	0.63	0.62	0.62	0.64	0.65	0.58	NA	NA	0.47	NA	0.63	0.634444444	0.5825	0.480305296	0.051944444	0.15104338	0.64	0.605	-0.035	0.035	0.618999429
XM_027383075.1|LOC113829901|QCYY01000653.1|+	77.6	114821	QCYY01000653.1:114670-115037	0.74	0.78	1	0.56	0.42	0.74	0.67	0.74	0.58	0.82	NA	0.88	NA	0.89	0.85	0.78	0.692222222	0.844	0.026042957	-0.151777778	0.150925715	0.74	0.85	0.11	0.11	0.098723511
XM_027354827.1|LOC113804006|QCYY01001490.1|-	48.9	397713	QCYY01001490.1:396904-397950	0.52	0.34	0.5	NA	0.25	0.59	0.5	0.49	0.59	NA	NA	0.74	0.7	NA	0.75	0.62	0.4725	0.7025	0.001193476	-0.23	0.150843587	0.5	0.72	0.22	0.22	0.013667616
XR_003476841.1|LOC113818310|QCYY01002885.1|+	15102.3	361780	QCYY01002885.1:361615-362277	0.68	0.75	0.69	NA	0.48	0.68	0.96	0.75	0.67	0.975	0.905	0.93	0.87	0.93	0.955	0.96	0.7075	0.932142857	0.001631958	-0.224642857	0.150829453	0.685	0.93	0.245	0.245	0.016428375
XM_027360528.1|LOC113809038|QCYY01001987.1|-	37.2	89745	QCYY01001987.1:85876-90004	NA	0.51	0.62	NA	NA	0.43	0.82	0.48	0.56	NA	0.93	0.68	NA	0.57	0.53	0.53	0.57	0.648	0.433874053	-0.078	0.15082199	0.535	0.57	0.035	0.035	0.577601851
XR_003477132.1|LOC113820656|QCYY01003137.1|+	122.7	14628	QCYY01003137.1:14469-14689	0.7	0.8	0.66	1	0.83	0.69	0.68	0.77	0.65	1	1	1	1	1	1	1	0.753333333	1	0.000170727	-0.246666667	0.150637534	0.7	1	0.3	0.3	0.00336257
XM_027368597.1|LOC113816555|QCYY01001177.1|+	329.6	45511	QCYY01001177.1:45282-46898	0.6	0.49	0.51	0.58	0.15	0.39	0.5	0.32	0.45	0.55	0.68	NA	0.67	0.65	NA	NA	0.443333333	0.6375	0.00495729	-0.194166667	0.150631151	0.49	0.66	0.17	0.17	0.035645275
XM_027372886.1|LOC113820532|QCYY01003125.1|+	93.3	893164	QCYY01003125.1:893013-893397	0.42	0.44	0.4	0.25	NA	0.46	0.53	0.37	0.81	0.49	0.44	0.75	NA	0.4	NA	0.475	0.46	0.511	0.559314466	-0.051	0.149839658	0.43	0.475	0.045	0.045	0.688503948
XM_027359413.1|LOC113808096|QCYY01001877.1|+	118.1	76540	QCYY01001877.1:76044-76811	NA	NA	NA	NA	NA	0.57	0.96	0.56	0.96	0.93	0.94	0.7	0.825	0.755	0.805	0.92	0.7625	0.839285714	0.558989059	-0.076785714	0.149617695	0.765	0.825	0.06	0.06	0.688503948
XM_027355617.1|LOC113804724|QCYY01001562.1|-	4181.2	737417	QCYY01001562.1:737010-737994	0.85	0.64	0.79	0.63	0.63	0.72	0.77	0.75	0.76	1	1	1	1	0.985	1	0.985	0.726666667	0.995714286	5.97E-06	-0.269047619	0.149296964	0.75	1	0.25	0.25	0.000225325
XM_027357378.1|LOC113806262|QCYY01001710.1|+	19.1	165961	QCYY01001710.1:165682-166099	0.9	0.6	0.56	NA	NA	0.65	0.54	0.63	0.45	0.83	0.96	0.66	0.68	0.6	NA	0.8	0.618571429	0.755	0.100339067	-0.136428571	0.149211603	0.6	0.74	0.14	0.14	0.222811753
XM_027378888.1|LOC113826027|QCYY01003962.1|+	78.3	71710	QCYY01003962.1:71481-72381	0.9	0.78	0.8	NA	0.25	0.82	0.81	0.67	0.66	0.63	0.68	0.635	0.61	0.66	0.615	0.63	0.71125	0.637142857	0.33767916	0.074107143	0.149064543	0.79	0.63	-0.16	0.16	0.50904712
XM_027366668.1|LOC113814616|QCYY01002546.1|-	69.6	671106	QCYY01002546.1:670812-671257	0.61	0.61	0.68	NA	0.25	0.5	0.58	0.55	0.69	0.87	0.87	0.63	0.635	0.505	0.67	0.675	0.55875	0.693571429	0.078197385	-0.134821429	0.148932711	0.595	0.67	0.075	0.075	0.193570575
XM_027367686.1|LOC113815659|QCYY01002629.1|+	583.7	2035	QCYY01002629.1:1804-2163	0.73	0.74	0.76	NA	NA	0.58	0.63	0.6	0.86	1	0.83	0.93	1	1	0.775	0.945	0.7	0.925714286	0.000869112	-0.225714286	0.148876747	0.73	0.945	0.215	0.215	0.011248793
XM_027353464.1|LOC113802825|QCYY01000996.1|-	383.7	378151	QCYY01000996.1:377059-378426	NA	NA	NA	NA	0.26	0.61	0.75	0.56	0.71	0.64	0.77	0.71	NA	0.68	0.765	0.77	0.578	0.7225	0.172485283	-0.1445	0.148833342	0.61	0.7375	0.1275	0.1275	0.318272233
XM_027353462.1|LOC113802825|QCYY01000996.1|-	382.9	378151	QCYY01000996.1:377061-378426	NA	NA	NA	NA	0.26	0.61	0.75	0.56	0.71	0.65	0.77	0.71	NA	0.68	0.765	0.77	0.578	0.724166667	0.168210747	-0.146166667	0.148750859	0.61	0.7375	0.1275	0.1275	0.312292904
XM_027364393.1|LOC113812494|QCYY01002333.1|+	2870.3	602657	QCYY01002333.1:602506-603486	0.65	0.73	0.71	0.62	0.47	0.39	0.32	0.32	0.34	0.355	0.345	0.39	0.39	0.41	0.3	0.32	0.505555556	0.358571429	0.034928416	0.146984127	0.148733543	0.47	0.355	-0.115	0.115	0.118521141
XM_027362223.1|LOC113810597|QCYY01002123.1|-	68.5	526022	QCYY01002123.1:522679-526191	0.56	0.48	0.51	0.49	0.14	0.46	0.79	0.33	0.58	NA	0.55	0.47	NA	0.56	NA	0.43	0.482222222	0.5025	0.767876161	-0.020277778	0.148595993	0.49	0.51	0.02	0.02	0.854446115
XM_027379619.1|LOC113826740|QCYY01004150.1|+	160.5	123187	QCYY01004150.1:123036-125067	0.72	0.77	0.68	NA	0.34	0.63	0.89	0.59	0.69	0.87	0.77	0.86	0.9	0.785	0.77	0.895	0.66375	0.835714286	0.01927904	-0.171964286	0.148566964	0.685	0.86	0.175	0.175	0.083235501
XM_027383051.1|LOC113829873|QCYY01001316.1|+	17499.6	780228	QCYY01001316.1:780077-780374	0.54	0.53	0.58	0.59	0.34	0.57	0.71	0.55	0.7	0.78	1	0.61	0.77	0.79	0.605	0.625	0.567777778	0.74	0.021996754	-0.172222222	0.14843489	0.57	0.77	0.2	0.2	0.08983733
XM_027363304.1|LOC113811537|QCYY01002227.1|-	259.1	103567	QCYY01002227.1:103256-103772	1	0.71	0.82	NA	0.4	0.9	1	0.96	0.88	0.915	0.955	0.91	0.79	0.845	0.81	0.88	0.83375	0.872142857	0.619210634	-0.038392857	0.148428274	0.89	0.88	-0.01	0.01	0.73758412
XM_027356430.1|LOC113805443|QCYY01001635.1|-	6520.4	146079	QCYY01001635.1:145420-146239	0.94	0.75	0.87	0.77	0.47	0.74	0.83	0.77	0.82	1	1	0.985	1	1	0.98	1	0.773333333	0.995	0.00091825	-0.221666667	0.148351708	0.77	1	0.23	0.23	0.011456866
XM_027356349.1|LOC113805361|QCYY01001623.1|-	116.1	11671	QCYY01001623.1:8463-12681	0.22	0.2	0.17	0.18	0.32	0.29	0.32	0.31	0.47	0.46	0.56	0.46	0.555	0.55	0.525	0.565	0.275555556	0.525	1.58E-05	-0.249444444	0.148329237	0.29	0.55	0.26	0.26	0.000550697
XM_027365861.1|LOC113813802|QCYY01002462.1|-	239.6	118762	QCYY01002462.1:117027-118960	NA	NA	NA	NA	NA	0.52	0.81	0.46	0.58	0.78	0.87	0.755	0.89	0.695	0.775	0.88	0.5925	0.806428571	0.061206644	-0.213928571	0.148308646	0.55	0.78	0.23	0.23	0.167027768
XM_027354357.1|LOC113803568|QCYY01001439.1|+	240.9	153096	QCYY01001439.1:152919-157948	1	0.76	0.8	0.87	0.47	0.89	1	0.73	0.97	1	1	0.95	1	0.99	1	1	0.832222222	0.991428571	0.022246976	-0.159206349	0.148288851	0.87	1	0.13	0.13	0.08983733
XM_027353603.1|LOC113802926|QCYY01001043.1|+	26030.9	1032821	QCYY01001043.1:1031314-1034977	1	0.88	0.93	0.92	0.41	0.84	1	0.83	1	0.99	1	0.93	0.995	0.98	1	1	0.867777778	0.985	0.094018449	-0.117222222	0.148079019	0.92	0.995	0.075	0.075	0.214560994
XM_027353638.1|LOC113802926|QCYY01001043.1|+	25962	1032821	QCYY01001043.1:1031317-1034977	1	0.88	0.93	0.92	0.41	0.84	1	0.83	1	0.98	1	0.93	0.995	0.98	1	1	0.867777778	0.983571429	0.09745066	-0.115793651	0.147780454	0.92	0.995	0.075	0.075	0.21700637
XM_027373605.1|LOC113821141|QCYY01003180.1|+	64577.5	151257	QCYY01003180.1:150754-151446	NA	0.57	0.57	0.57	0.56	0.67	0.76	0.63	0.68	0.72	1	NA	0.76	0.85	0.82	0.985	0.62625	0.855833333	0.00274283	-0.229583333	0.147732402	0.6	0.835	0.235	0.235	0.023224332
XM_027382549.1|LOC113829387|QCYY01000596.1|-	1174.6	182749	QCYY01000596.1:182623-182954	1	0.82	0.77	0.62	0.27	0.65	0.74	0.64	0.61	0.635	0.69	0.57	0.67	0.635	0.665	0.68	0.68	0.649285714	0.660912778	0.030714286	0.147532129	0.65	0.665	0.015	0.015	0.768409909
XM_027382994.1|LOC113829821|QCYY01000641.1|+	196.4	72215	QCYY01000641.1:71873-72549	0.93	0.88	0.98	0.9	0.47	0.67	0.92	0.69	0.95	1	1	1	0.98	0.9	0.935	0.92	0.821111111	0.962142857	0.041320226	-0.141031746	0.147376714	0.9	0.98	0.08	0.08	0.132752215
XM_027381271.1|LOC113828334|QCYY01004671.1|+	44.7	153349	QCYY01004671.1:153123-153720	0.62	0.63	0.5	0.8	0.64	0.74	0.74	0.6	0.78	1	1	0.94	0.78	0.81	0.855	0.9	0.672222222	0.897857143	0.00028063	-0.225634921	0.146994544	0.64	0.9	0.26	0.26	0.004889757
XM_027363383.1|LOC113811602|QCYY01002234.1|+	64.9	693459	QCYY01002234.1:693306-693728	0.64	0.65	0.77	0.74	0.28	0.55	0.67	0.68	0.46	0.89	0.73	0.66	NA	0.55	NA	0.68	0.604444444	0.702	0.224753665	-0.097555556	0.146836607	0.65	0.68	0.03	0.03	0.387123233
XM_027382180.1|LOC113829090|QCYY01000559.1|+	152.6	74617	QCYY01000559.1:74222-75516	NA	0.5	0.51	NA	0.21	0.56	0.68	0.49	0.63	0.68	0.77	0.76	0.685	0.705	0.655	0.68	0.511428571	0.705	0.01379023	-0.193571429	0.146453027	0.51	0.685	0.175	0.175	0.06645717
XM_027370022.1|LOC113817904|QCYY01002846.1|-	553.7	526087	QCYY01002846.1:525393-526388	0.73	0.65	0.68	0.67	0.31	0.6	0.65	0.6	0.67	NA	0.8	NA	NA	0.57	NA	0.93	0.617777778	0.766666667	0.290205012	-0.148888889	0.146380575	0.65	0.8	0.15	0.15	0.458259141
XM_027354580.1|LOC113803755|QCYY01001457.1|-	13512.8	144152	QCYY01001457.1:143990-144396	0.42	0.38	0.38	0.31	0.35	0.39	0.48	0.39	0.37	0.765	0.715	0.685	0.615	0.61	0.55	0.585	0.385555556	0.646428571	1.97E-05	-0.260873016	0.146292729	0.38	0.615	0.235	0.235	0.000637565
XM_027368745.1|LOC113816684|QCYY01002723.1|+	418.7	1677825	QCYY01002723.1:1677674-1678267	NA	NA	NA	NA	NA	0.69	0.68	1	0.62	0.6	0.57	0.91	0.83	0.62	0.65	0.56	0.7475	0.677142857	0.511821418	0.070357143	0.146019924	0.685	0.62	-0.065	0.065	0.64964316
XM_027382015.1|LOC113828949|QCYY01000534.1|-	59.4	255368	QCYY01000534.1:254128-255519	0.71	0.63	0.66	0.49	0.21	0.48	0.54	0.49	0.64	0.58	0.69	0.89	0.605	0.67	0.5	0.64	0.538888889	0.653571429	0.113237404	-0.11468254	0.145993365	0.54	0.64	0.1	0.1	0.244152807
XM_027368651.1|LOC113816605|QCYY01002718.1|-	142.5	518401	QCYY01002718.1:516456-518593	0.96	0.59	0.58	NA	0.39	0.58	0.98	0.62	0.7	0.64	0.71	0.61	0.695	0.62	0.715	0.635	0.675	0.660714286	0.850313377	0.014285714	0.14565942	0.605	0.64	0.035	0.035	0.912777156
XM_027375286.1|LOC113822746|QCYY01003359.1|-	410.4	1247716	QCYY01003359.1:1246923-1249245	NA	0.72	0.67	NA	NA	0.61	1	0.62	0.69	0.89	1	NA	NA	0.82	0.81	0.94	0.718333333	0.892	0.035805643	-0.173666667	0.145608441	0.68	0.89	0.21	0.21	0.120594469
XM_027360420.1|LOC113808915|QCYY01001975.1|+	71	185700	QCYY01001975.1:185549-185977	0.7	0.63	0.72	0.46	0.43	0.55	0.61	0.74	0.71	0.8	0.91	0.9	NA	0.59	NA	0.57	0.616666667	0.754	0.147366647	-0.137333333	0.145375603	0.63	0.8	0.17	0.17	0.287746081
XM_027378572.1|LOC113825738|QCYY01003863.1|-	7145.1	571036	QCYY01003863.1:570347-571591	0.78	0.69	0.8	0.69	0.49	0.74	0.87	0.7	0.84	0.965	1	0.96	0.97	0.97	0.925	0.97	0.733333333	0.965714286	0.000207091	-0.232380952	0.145223965	0.74	0.97	0.23	0.23	0.003908838
XM_027359767.1|LOC113808363|QCYY01001907.1|-	60.2	121714	QCYY01001907.1:120608-121974	0.71	0.63	0.62	0.73	0.13	0.55	0.68	0.48	0.72	0.54	0.58	0.55	0.43	0.545	0.55	0.645	0.583333333	0.548571429	0.617640432	0.034761905	0.145050279	0.63	0.55	-0.08	0.08	0.737262492
XM_027356497.1|LOC113805493|QCYY01001643.1|+	291	192012	QCYY01001643.1:191312-192835	0.83	0.7	0.71	NA	0.29	0.67	0.91	0.62	0.7	0.81	0.795	0.81	0.83	0.795	0.815	0.785	0.67875	0.805714286	0.090032259	-0.126964286	0.145022166	0.7	0.81	0.11	0.11	0.209167947
XM_027355847.1|LOC113804928|QCYY01001070.1|+	812.8	23527	QCYY01001070.1:21995-24340	0.62	0.48	0.47	0.5	NA	0.36	0.62	0.38	0.56	0.67	0.92	0.57	0.78	0.59	0.56	0.675	0.49875	0.680714286	0.011682041	-0.181964286	0.144820907	0.49	0.67	0.18	0.18	0.059460275
XR_003476550.1|LOC113814745|QCYY01002557.1|-	18143.7	563730	QCYY01002557.1:563446-563881	0.96	1	1	0.96	0.71	1	1	1	1	1	0.47	1	0.84	0.925	1	0.955	0.958888889	0.884285714	0.372030393	0.074603175	0.144781444	1	0.955	-0.045	0.045	0.526655525
XM_027373785.1|LOC113821293|QCYY01003201.1|-	46	596546	QCYY01003201.1:596408-596697	0.79	0.54	0.33	NA	0.19	0.46	0.7	0.65	0.57	0.65	0.5	0.52	0.525	0.58	0.525	0.485	0.52875	0.540714286	0.873788504	-0.011964286	0.144616076	0.555	0.525	-0.03	0.03	0.928080169
XM_027360641.1|LOC113809143|QCYY01001995.1|-	748.6	475653	QCYY01001995.1:474549-476134	0.88	0.71	0.71	0.67	0.29	0.62	0.99	0.75	0.76	0.78	0.64	0.76	0.74	0.76	0.75	0.745	0.708888889	0.739285714	0.65855532	-0.030396825	0.144602544	0.71	0.75	0.04	0.04	0.766903753
XM_027360746.1|LOC113809216|QCYY01002004.1|-	49.4	49603	QCYY01002004.1:48981-49887	NA	0.58	NA	NA	0.18	0.7	0.62	0.69	0.64	0.59	0.5	NA	0.6	0.59	NA	0.68	0.568333333	0.592	0.789003258	-0.023666667	0.144461382	0.63	0.59	-0.04	0.04	0.869631328
XM_027362015.1|LOC113810335|QCYY01002111.1|-	162.6	29978	QCYY01002111.1:29897-30171	0.61	0.45	0.56	0.36	NA	0.78	0.75	0.7	0.66	0.74	0.94	0.76	0.78	0.665	0.795	0.71	0.60875	0.77	0.02241145	-0.16125	0.144422495	0.635	0.76	0.125	0.125	0.08983733
XM_027379902.1|LOC113826999|QCYY01001287.1|-	162.2	782797	QCYY01001287.1:782716-782990	0.61	0.45	0.56	0.36	NA	0.78	0.75	0.7	0.66	0.74	0.94	0.76	0.78	0.665	0.795	0.71	0.60875	0.77	0.02241145	-0.16125	0.144422495	0.635	0.76	0.125	0.125	0.08983733
XM_027366801.1|LOC113814743|QCYY01002557.1|-	26744.1	491030	QCYY01002557.1:490713-491181	0.35	0.3	0.36	0.33	0.18	0.28	0.39	0.25	0.4	0.635	0.62	0.54	0.605	0.49	0.525	0.575	0.315555556	0.57	1.08E-06	-0.254444444	0.144324576	0.33	0.575	0.245	0.245	5.73E-05
XM_027367969.1|LOC113815957|QCYY01002655.1|-	20	814234	QCYY01002655.1:812955-814385	NA	0.51	0.54	NA	0.17	0.58	0.61	0.42	0.48	0.6	0.65	0.8	NA	0.54	0.555	0.58	0.472857143	0.620833333	0.054140593	-0.14797619	0.143587282	0.51	0.59	0.08	0.08	0.153914813
XM_027380761.1|LOC113827827|QCYY01004511.1|+	26.4	86193	QCYY01004511.1:86034-86802	NA	1	1	0.79	0.58	0.8	1	NA	1	NA	NA	0.7	NA	0.82	0.97	0.82	0.881428571	0.8275	0.53369657	0.053928571	0.143583995	1	0.82	-0.18	0.18	0.665522765
XM_027367072.1|LOC113814994|QCYY01000258.1|-	65	84011	QCYY01000258.1:83933-84165	0.74	0.89	0.82	NA	0.63	0.67	0.73	0.75	0.48	0.98	0.86	0.7	NA	0.94	NA	0.94	0.71375	0.884	0.029822522	-0.17025	0.143553796	0.735	0.94	0.205	0.205	0.107371387
XM_027362833.1|LOC113811158|QCYY01002184.1|+	58.4	644949	QCYY01002184.1:644798-645184	0.45	0.51	0.81	NA	0.15	0.44	0.41	0.26	0.43	0.51	0.56	0.37	0.42	0.48	0.5	0.445	0.4325	0.469285714	0.622406813	-0.036785714	0.143383435	0.435	0.48	0.045	0.045	0.739592761
XR_003477980.1|LOC113830624|QCYY01000724.1|+	34	39658	QCYY01000724.1:39506-39814	0.62	0.51	0.62	NA	NA	0.55	0.85	0.91	0.68	0.68	0.58	0.78	0.95	0.625	NA	0.84	0.677142857	0.7425	0.434157682	-0.065357143	0.143361655	0.62	0.73	0.11	0.11	0.577601851
XM_027355709.1|LOC113804802|QCYY01001567.1|-	70.7	812843	QCYY01001567.1:810263-813693	0.8	0.6	0.68	0.61	0.23	0.5	0.66	0.61	NA	0.57	0.63	NA	NA	NA	NA	0.68	0.58625	0.626666667	0.561875171	-0.040416667	0.143254383	0.61	0.63	0.02	0.02	0.690077953
XM_027357384.1|LOC113806268|QCYY01001710.1|+	75.9	218636	QCYY01001710.1:217976-219039	0.54	0.56	0.46	NA	0.13	0.24	0.31	0.33	0.34	0.52	0.54	0.64	NA	0.38	0.41	0.535	0.36375	0.504166667	0.052537457	-0.140416667	0.1431	0.335	0.5275	0.1925	0.1925	0.152560692
XM_027359111.1|LOC113807827|QCYY01001843.1|+	198.6	299714	QCYY01001843.1:299377-300174	0.77	0.68	0.72	NA	0.35	0.67	0.83	0.79	0.89	0.89	0.89	0.79	NA	0.74	NA	0.82	0.7125	0.826	0.111604252	-0.1135	0.143034871	0.745	0.82	0.075	0.075	0.24189821
XM_027363217.1|LOC113811463|QCYY01002217.1|-	558.8	1117725	QCYY01002217.1:1116667-1118095	NA	NA	NA	NA	0.24	0.44	0.53	0.35	0.43	0.69	0.69	0.66	0.58	0.615	0.555	0.64	0.398	0.632857143	0.005659621	-0.234857143	0.142971707	0.43	0.64	0.21	0.21	0.03884558
GeneID_5333208_df_mr|GeneID_5333208|NC_009626.1|+	59741.2	5855	NC_009626.1:5588-5939	0.8	0.9	0.92	0.88	0.93	1	1	1	0.95	0.72	0.71	0.66	0.675	0.63	0.67	0.64	0.931111111	0.672142857	2.50E-07	0.258968254	0.142886537	0.93	0.67	-0.26	0.26	3.00E-05
XM_027375138.1|LOC113822609|QCYY01003338.1|-	47.7	1114396	QCYY01003338.1:1114252-1114615	NA	NA	NA	NA	0.59	0.68	0.82	0.81	0.89	0.49	0.45	0.51	0.635	0.545	0.54	0.58	0.758	0.535714286	0.010846937	0.222285714	0.142833873	0.81	0.54	-0.27	0.27	0.055837072
XM_027366953.1|LOC113814892|QCYY01002565.1|+	118.9	474991	QCYY01002565.1:474595-475656	0.78	0.67	0.63	0.74	0.29	0.67	0.8	0.71	0.85	0.78	0.89	0.86	0.82	0.835	0.77	0.835	0.682222222	0.827142857	0.029864889	-0.144920635	0.14281544	0.71	0.835	0.125	0.125	0.107371387
XM_027382262.1|LOC113829162|QCYY01000568.1|+	102.8	389960	QCYY01000568.1:389809-390203	NA	0.33	NA	0.55	0.3	0.59	0.64	0.74	0.7	NA	NA	NA	0.685	0.61	0.55	0.655	0.55	0.625	0.325545434	-0.075	0.142782416	0.59	0.6325	0.0425	0.0425	0.498216492
XM_027355944.1|LOC113805029|QCYY01000159.1|-	62.4	184566	QCYY01000159.1:184387-184717	0.93	0.87	0.52	NA	NA	0.68	0.99	0.69	0.83	0.79	0.95	NA	0.77	1	NA	0.855	0.787142857	0.873	0.2887927	-0.085857143	0.142676658	0.83	0.855	0.025	0.025	0.457461261
XR_003476682.1|LOC113816096|QCYY01002663.1|+	22860.6	249568	QCYY01002663.1:248925-250016	0.97	0.68	0.64	0.83	0.45	0.66	0.8	0.73	0.66	0.91	0.965	0.91	0.905	0.865	0.79	0.86	0.713333333	0.886428571	0.007494998	-0.173095238	0.142562486	0.68	0.905	0.225	0.225	0.04535898
XM_027382760.1|LOC113829568|QCYY01000620.1|-	24.6	373763	QCYY01000620.1:372481-373915	NA	0.41	0.47	NA	0.17	0.55	0.5	0.36	0.43	0.57	0.61	0.78	NA	0.51	0.54	0.54	0.412857143	0.591666667	0.01441713	-0.178809524	0.142397061	0.43	0.555	0.125	0.125	0.068030833
XM_027373725.1|LOC113821240|QCYY01003198.1|-	463.8	280994	QCYY01003198.1:280704-281190	0.48	0.54	0.5	0.51	0.16	0.44	0.53	0.55	0.58	0.67	0.72	0.61	NA	0.64	0.75	0.67	0.476666667	0.676666667	0.001221939	-0.2	0.142260659	0.51	0.67	0.16	0.16	0.013667616
XM_027369072.1|LOC113817075|QCYY01002760.1|-	109.1	7210	QCYY01002760.1:5494-8051	0.65	0.5	0.53	0.65	0.15	0.38	0.63	0.4	0.5	0.48	0.6	NA	NA	NA	NA	0.55	0.487777778	0.543333333	0.407325523	-0.055555556	0.142243922	0.5	0.55	0.05	0.05	0.554109495
XM_027379564.1|LOC113826673|QCYY01004139.1|+	2437.6	260159	QCYY01004139.1:259058-260922	NA	NA	NA	NA	NA	0.51	1	0.47	0.57	0.58	0.75	0.585	0.65	0.635	0.585	0.61	0.6375	0.627857143	0.942917756	0.009642857	0.142216225	0.54	0.61	0.07	0.07	0.972988026
XM_027372991.1|LOC113820650|QCYY01003136.1|+	148.3	58648	QCYY01003136.1:58443-59450	NA	0.71	NA	NA	0.17	0.55	0.71	0.53	0.68	0.58	0.71	0.655	0.605	0.6	0.59	0.665	0.558333333	0.629285714	0.444347981	-0.070952381	0.14219096	0.615	0.605	-0.01	0.01	0.585951404
XM_027380246.1|LOC113827354|QCYY01001288.1|-	960.6	3803	QCYY01001288.1:3074-4549	NA	NA	NA	NA	0.43	0.53	1	0.52	0.67	0.76	0.7	0.61	0.615	0.635	0.645	0.61	0.63	0.653571429	0.828339914	-0.023571429	0.141872622	0.53	0.635	0.105	0.105	0.89728397
XM_027379438.1|LOC113826537|QCYY01004091.1|-	90.7	114660	QCYY01004091.1:114608-114821	NA	0.82	NA	NA	NA	NA	0.57	0.81	0.7	1	1	0.9	0.95	0.94	0.7	0.945	0.725	0.919285714	0.034277272	-0.194285714	0.141599628	0.755	0.945	0.19	0.19	0.117230847
XM_027357182.1|LOC113806074|QCYY01001695.1|-	206.1	32574	QCYY01001695.1:32244-32966	0.73	0.87	0.8	NA	0.31	0.8	0.76	0.71	0.68	0.81	0.69	0.91	0.865	0.75	0.87	0.735	0.7075	0.804285714	0.184205396	-0.096785714	0.141558502	0.745	0.81	0.065	0.065	0.330475423
XM_027366500.1|LOC113814469|QCYY01002526.1|+	237	125526	QCYY01002526.1:125375-126006	NA	NA	NA	NA	NA	0.49	0.64	0.55	0.61	0.715	0.9	0.855	0.8	0.885	0.67	0.835	0.5725	0.808571429	0.001012341	-0.236071429	0.141498474	0.58	0.835	0.255	0.255	0.012068174
XM_027356718.1|LOC113805669|QCYY01001664.1|+	57.7	154485	QCYY01001664.1:154205-154690	0.98	0.47	0.55	NA	0.61	0.75	0.72	0.56	0.74	0.45	0.47	0.51	0.535	0.56	0.54	0.565	0.6725	0.518571429	0.03076506	0.153928571	0.141457549	0.665	0.535	-0.13	0.13	0.109306447
XM_027356719.1|LOC113805671|QCYY01001664.1|+	57.4	198080	QCYY01001664.1:197800-198285	0.98	0.47	0.55	NA	0.61	0.75	0.72	0.56	0.74	0.45	0.47	0.51	0.535	0.56	0.54	0.565	0.6725	0.518571429	0.03076506	0.153928571	0.141457549	0.665	0.535	-0.13	0.13	0.109306447
XM_027367217.1|LOC113815124|QCYY01002595.1|+	16395.3	323311	QCYY01002595.1:322954-324115	NA	NA	NA	NA	NA	0.53	1	1	1	1	1	1	0.98	1	1	1	0.8825	0.997142857	0.401224773	-0.114642857	0.141234814	1	1	0	0	0.549310078
XM_027377823.1|LOC113825048|QCYY01003673.1|-	2354.7	588354	QCYY01003673.1:588157-588867	0.94	0.67	0.76	NA	NA	0.86	1	0.82	0.8	0.51	0.56	0.71	0.58	0.7	0.715	0.65	0.835714286	0.632142857	0.002395811	0.203571429	0.141124312	0.82	0.65	-0.17	0.17	0.021706052
XM_027366979.1|LOC113814912|QCYY01002567.1|+	100	169579	QCYY01002567.1:169322-169754	0.53	0.7	0.57	NA	0.23	0.72	0.72	0.7	0.67	0.55	0.69	0.7	0.57	0.67	0.4	0.73	0.605	0.615714286	0.886885791	-0.010714286	0.140966055	0.685	0.67	-0.015	0.015	0.935411557
XM_027360642.1|LOC113809143|QCYY01001995.1|-	529.2	475653	QCYY01001995.1:474549-476113	0.85	0.68	0.69	0.65	0.28	0.6	0.96	0.72	0.73	0.75	0.61	0.73	0.755	0.73	0.725	0.72	0.684444444	0.717142857	0.626018699	-0.032698413	0.140765763	0.69	0.73	0.04	0.04	0.741402537
XM_027382228.1|LOC113829131|QCYY01000564.1|+	108.1	356320	QCYY01000564.1:355401-357290	0.65	0.34	NA	NA	0.11	0.25	0.44	0.21	0.24	NA	0.31	0.32	NA	0.26	NA	0.26	0.32	0.2875	0.65426949	0.0325	0.140343734	0.25	0.285	0.035	0.035	0.76486214
XM_027359748.1|LOC113808337|QCYY01001906.1|-	2182.3	1152418	QCYY01001906.1:1152068-1152675	NA	NA	NA	NA	0.12	0.36	0.49	0.42	0.48	0.55	0.555	0.6	0.59	0.57	0.605	0.58	0.374	0.578571429	0.038423665	-0.204571429	0.140232491	0.42	0.58	0.16	0.16	0.125222447
XM_027357385.1|LOC113806230|QCYY01001002.1|-	61.5	530677	QCYY01001002.1:530322-530990	0.51	0.47	0.32	NA	0.33	0.42	0.56	0.61	0.69	0.79	NA	0.56	NA	0.59	NA	0.64	0.48875	0.645	0.054192964	-0.15625	0.140094665	0.49	0.615	0.125	0.125	0.153914813
XM_027373910.1|LOC113821421|QCYY01003218.1|-	47.2	202001	QCYY01003218.1:201514-202256	NA	0.66	NA	NA	0.17	0.52	0.55	0.5	0.51	0.57	0.75	0.61	0.705	0.56	0.62	0.61	0.485	0.632142857	0.084446061	-0.147142857	0.140086969	0.515	0.61	0.095	0.095	0.202105873
XM_027369447.1|LOC113817397|QCYY01002801.1|+	132.6	179600	QCYY01002801.1:179313-181641	0.76	0.57	0.59	0.52	0.2	0.52	0.81	0.51	0.68	0.5	0.63	0.68	0.665	0.58	0.705	0.655	0.573333333	0.630714286	0.394645194	-0.057380952	0.139984746	0.57	0.655	0.085	0.085	0.543386847
XM_027374154.1|LOC113821644|QCYY01003246.1|+	97.3	30117	QCYY01003246.1:29966-30594	0.76	0.71	0.79	0.66	0.33	0.7	0.87	0.62	0.64	NA	NA	NA	NA	0.56	NA	0.66	0.675555556	0.61	0.413761409	0.065555556	0.139948042	0.7	0.61	-0.09	0.09	0.559504234
XM_027365017.1|LOC113813081|QCYY01002392.1|+	25.8	29484	QCYY01002392.1:29231-30686	NA	0.78	0.62	NA	NA	0.42	1	NA	0.69	0.68	0.76	0.75	0.69	0.62	NA	0.73	0.702	0.705	0.976817397	-0.003	0.139661929	0.69	0.71	0.02	0.02	0.98661824
XM_027357173.1|LOC113806064|QCYY01001692.1|-	504.3	942325	QCYY01001692.1:941241-942544	1	0.78	0.71	NA	NA	0.67	0.97	0.63	0.82	0.93	1	1	1	0.975	1	1	0.797142857	0.986428571	0.012565581	-0.189285714	0.139554334	0.78	1	0.22	0.22	0.061537385
XM_027371137.1|LOC113818926|QCYY01002959.1|-	610.3	152500	QCYY01002959.1:151992-152767	NA	NA	NA	NA	0.15	0.48	0.68	0.51	0.48	0.53	0.585	0.635	0.555	0.535	0.585	0.685	0.46	0.587142857	0.216840346	-0.127142857	0.139427944	0.48	0.585	0.105	0.105	0.376355083
XM_027360602.1|LOC113809114|QCYY01001993.1|-	436.3	807875	QCYY01001993.1:807273-808039	0.69	0.53	0.63	0.51	0.27	0.51	0.62	0.44	0.64	0.68	0.64	0.74	0.8	0.645	0.795	0.75	0.537777778	0.721428571	0.002859226	-0.183650794	0.139401997	0.53	0.74	0.21	0.21	0.023985726
XM_027363308.1|LOC113811541|QCYY01002228.1|+	17911.8	9706	QCYY01002228.1:9555-10115	0.92	0.67	0.67	0.39	0.31	0.43	0.61	0.48	0.59	0.515	0.515	0.55	0.495	0.505	0.445	0.505	0.563333333	0.504285714	0.371152839	0.059047619	0.139391535	0.59	0.505	-0.085	0.085	0.526565701
XM_027372635.1|LOC113820299|QCYY01003104.1|-	28883.3	382071	QCYY01003104.1:379829-384862	1	0.66	0.69	0.71	0.43	0.65	1	0.74	0.8	0.78	0.77	0.76	0.9	0.86	0.795	0.845	0.742222222	0.815714286	0.267803214	-0.073492063	0.139246484	0.71	0.795	0.085	0.085	0.434820273
XM_027369044.1|LOC113817046|QCYY01002757.1|-	76	167906	QCYY01002757.1:166556-168057	0.53	0.89	0.8	NA	NA	0.81	1	0.82	0.81	1	NA	0.99	NA	1	0.91	1	0.808571429	0.98	0.018272615	-0.171428571	0.139153284	0.81	1	0.19	0.19	0.079591294
XM_027380776.1|LOC113827843|QCYY01004513.1|+	12211.4	171099	QCYY01004513.1:170918-171202	0.69	0.57	0.6	0.48	0.55	0.58	0.71	0.58	0.61	0.87	0.965	0.845	0.84	0.805	0.72	0.765	0.596666667	0.83	4.41E-05	-0.233333333	0.139110268	0.58	0.84	0.26	0.26	0.001142126
XM_027365891.1|LOC113813834|QCYY01002464.1|-	59.3	188570	QCYY01002464.1:187997-188721	0.81	0.7	0.81	0.84	NA	0.59	1	0.8	0.98	0.54	0.68	0.94	NA	NA	0.73	0.775	0.81625	0.733	0.331258549	0.08325	0.139101973	0.81	0.73	-0.08	0.08	0.502713979
XM_027368669.1|LOC113816618|QCYY01002721.1|+	127.5	667179	QCYY01002721.1:667028-667251	0.76	0.68	0.91	0.88	0.88	0.68	0.65	0.75	0.61	1	1	1	0.885	0.995	0.895	0.99	0.755555556	0.966428571	0.000302471	-0.210873016	0.139091921	0.75	0.995	0.245	0.245	0.005170543
XM_027365288.1|LOC113813309|QCYY01002412.1|-	7274.1	1437044	QCYY01002412.1:1436698-1437551	NA	NA	NA	NA	NA	0.23	0.23	0.25	0.18	0.58	0.475	0.475	0.56	0.375	0.41	0.39	0.2225	0.466428571	8.05E-05	-0.243928571	0.139038909	0.23	0.475	0.245	0.245	0.00178532
XM_027359348.1|LOC113808021|QCYY01001868.1|+	1807.4	110741	QCYY01001868.1:110577-112042	0.82	0.7	0.76	0.62	0.58	0.85	1	0.78	0.9	NA	NA	NA	NA	NA	0.94	0.97	0.778888889	0.955	0.004485527	-0.176111111	0.138885172	0.78	0.955	0.175	0.175	0.03358585
XM_027363007.1|LOC113811282|QCYY01001137.1|-	182.4	76015	QCYY01001137.1:75596-76842	0.87	0.71	NA	NA	NA	0.41	0.55	0.48	0.39	0.39	0.6	0.55	0.42	0.435	0.53	0.51	0.568333333	0.490714286	0.377806006	0.077619048	0.138795182	0.515	0.51	-0.005	0.005	0.52718949
XM_027352678.1|LOC113802157|QCYY01000913.1|+	199.2	914986	QCYY01000913.1:914244-916080	0.62	0.5	0.43	0.47	NA	0.29	NA	0.31	0.35	0.44	NA	0.72	0.61	0.62	0.645	0.595	0.424285714	0.605	0.010048729	-0.180714286	0.138648467	0.43	0.615	0.185	0.185	0.052931095
XM_027367017.1|LOC113814946|QCYY01002568.1|+	232.5	157648	QCYY01002568.1:157327-159275	0.81	0.74	0.7	0.65	0.28	0.68	0.88	0.7	0.83	0.74	0.73	0.855	0.78	0.735	0.755	0.86	0.696666667	0.779285714	0.210326027	-0.082619048	0.1385276	0.7	0.755	0.055	0.055	0.368579073
XM_027351815.1|LOC113801008|QCYY01000848.1|-	308.2	399057	QCYY01000848.1:397601-399208	0.68	0.63	0.72	0.74	0.34	0.65	0.77	0.65	0.81	0.7	0.78	0.8	NA	0.97	0.775	0.85	0.665555556	0.8125	0.026368146	-0.146944444	0.138213947	0.68	0.79	0.11	0.11	0.098874983
XM_027365882.1|LOC113813830|QCYY01002464.1|-	83.8	85470	QCYY01002464.1:84661-86124	NA	NA	NA	NA	0.12	0.43	0.72	0.51	0.46	0.5	NA	0.5	0.47	0.47	0.49	0.49	0.448	0.486666667	0.709186261	-0.038666667	0.138163276	0.46	0.49	0.03	0.03	0.802245048
XM_027353373.1|LOC113802760|QCYY01000990.1|+	58.9	1013416	QCYY01000990.1:1013243-1013504	0.7	0.57	0.81	0.59	0.58	0.77	0.81	0.75	1	0.69	0.47	0.53	NA	NA	0.72	0.735	0.731111111	0.629	0.184191182	0.102111111	0.138153542	0.75	0.69	-0.06	0.06	0.330475423
XM_027360206.1|LOC113808730|QCYY01001942.1|+	11923.1	361762	QCYY01001942.1:361611-362679	0.76	0.55	0.6	0.57	0.23	0.45	0.56	0.45	0.5	0.64	0.695	0.62	0.735	0.73	0.715	0.67	0.518888889	0.686428571	0.007877807	-0.167539683	0.138033435	0.55	0.695	0.145	0.145	0.046648973
XM_027366460.1|LOC113814402|QCYY01002523.1|+	734.2	583153	QCYY01002523.1:582991-583918	0.73	0.7	0.69	0.62	0.32	0.53	0.74	0.49	0.72	0.77	0.73	0.81	0.795	0.815	0.775	0.82	0.615555556	0.787857143	0.006560496	-0.172301587	0.138000226	0.69	0.795	0.105	0.105	0.042063569
XM_027359927.1|LOC113808507|QCYY01001915.1|-	4930.7	659473	QCYY01001915.1:659389-659634	0.66	0.59	0.55	0.51	0.66	0.68	0.77	0.68	0.65	0.915	0.875	0.865	0.845	0.85	0.905	0.915	0.638888889	0.881428571	3.78E-06	-0.242539683	0.137973427	0.66	0.875	0.215	0.215	0.000155722
XM_027351316.1|LOC113800533|QCYY01000789.1|+	225.9	195640	QCYY01000789.1:195367-197248	0.83	0.59	0.59	0.59	0.17	0.49	0.64	0.63	0.49	0.63	0.62	0.55	NA	0.65	0.57	0.6	0.557777778	0.603333333	0.472450592	-0.045555556	0.137154761	0.59	0.61	0.02	0.02	0.611486051
XM_027366621.1|LOC113814572|QCYY01002540.1|-	62	732429	QCYY01002540.1:731301-732778	NA	NA	NA	NA	0.13	0.47	0.56	0.31	0.44	0.47	0.63	0.5	0.53	0.54	NA	0.525	0.382	0.5325	0.114702777	-0.1505	0.137055065	0.44	0.5275	0.0875	0.0875	0.244757209
XM_027363423.1|LOC113811640|QCYY01002239.1|+	42875.6	487394	QCYY01002239.1:486869-487603	0.38	0.33	0.35	0.34	0.4	0.3	0.37	0.39	0.3	0.59	0.54	0.65	0.66	0.62	0.64	0.54	0.351111111	0.605714286	2.98E-07	-0.254603175	0.13694281	0.35	0.62	0.27	0.27	3.00E-05
XM_027359304.1|LOC113807987|QCYY01001863.1|-	7846.3	152397	QCYY01001863.1:151876-152590	NA	NA	NA	NA	0.22	0.59	0.77	0.67	0.71	0.62	0.66	0.68	0.67	0.685	0.645	0.655	0.592	0.659285714	0.528956491	-0.067285714	0.136932714	0.67	0.66	-0.01	0.01	0.665522765
XM_027372676.1|LOC113820344|QCYY01000311.1|-	46258.3	149166	QCYY01000311.1:148364-149489	NA	NA	NA	NA	NA	0.23	0.32	0.27	0.33	0.54	0.595	0.57	0.555	0.475	0.53	0.565	0.2875	0.547142857	0.000148887	-0.259642857	0.136681448	0.295	0.555	0.26	0.26	0.003041208
XM_027365281.1|LOC113813302|QCYY01002412.1|+	467.3	1305031	QCYY01002412.1:1304811-1305681	0.73	0.55	0.59	0.56	0.39	0.45	0.64	0.64	0.68	0.92	0.67	NA	NA	0.6	0.8	0.745	0.581111111	0.747	0.037398153	-0.165888889	0.136670073	0.59	0.745	0.155	0.155	0.122862809
XM_027367510.1|LOC113815403|QCYY01001015.1|-	481.3	105164	QCYY01001015.1:104943-105428	NA	NA	0.69	0.72	0.23	0.48	0.51	0.52	0.5	0.655	0.595	0.735	0.56	0.755	0.555	0.625	0.521428571	0.64	0.115328887	-0.118571429	0.136619307	0.51	0.625	0.115	0.115	0.245276929
XM_027359747.1|LOC113808337|QCYY01001906.1|-	3455.1	1152423	QCYY01001906.1:1151406-1152675	NA	NA	NA	NA	0.26	0.41	0.68	0.52	0.56	0.645	0.675	0.68	0.67	0.675	0.665	0.7	0.486	0.672857143	0.058028845	-0.186857143	0.136381817	0.52	0.675	0.155	0.155	0.161270347
XM_027365744.1|LOC113813706|QCYY01002449.1|-	206.3	535258	QCYY01002449.1:534949-535409	0.71	0.65	0.6	0.6	0.27	0.59	0.8	0.53	0.74	0.79	0.73	0.56	0.805	0.75	0.735	0.705	0.61	0.725	0.075641622	-0.115	0.136204121	0.6	0.735	0.135	0.135	0.188791487
XM_027364336.1|LOC113812447|QCYY01001144.1|+	61.9	45925	QCYY01001144.1:45650-47099	0.73	0.65	0.72	NA	0.17	0.52	0.57	0.5	0.49	0.64	0.53	0.61	0.625	0.54	0.54	0.705	0.54375	0.598571429	0.438879522	-0.054821429	0.136131064	0.545	0.61	0.065	0.065	0.583027635
XM_027361742.1|LOC113810058|QCYY01002080.1|+	151.4	737946	QCYY01002080.1:737795-738206	1	0.93	1	1	0.64	1	1	1	1	NA	1	0.88	NA	0.63	NA	0.84	0.952222222	0.8375	0.246779713	0.114722222	0.135915698	1	0.86	-0.14	0.14	0.413276191
LOC113825449_df_pt|LOC113825449|QCYY01003764.1|+	3426.9	437145	QCYY01003764.1:436994-438176	0.62	0.59	0.66	0.61	0.3	0.46	0.67	0.5	0.66	0.72	0.72	0.73	0.83	0.75	0.71	0.815	0.563333333	0.753571429	0.00138513	-0.190238095	0.135900929	0.61	0.73	0.12	0.12	0.01476386
XM_027380214.1|LOC113827328|QCYY01004352.1|-	71.3	51749	QCYY01004352.1:51560-51999	0.71	0.56	0.5	0.36	0.28	0.52	0.59	0.57	0.7	0.55	0.83	0.64	0.675	0.72	0.56	0.575	0.532222222	0.65	0.072987618	-0.117777778	0.135677313	0.56	0.64	0.08	0.08	0.186272626
XM_027381884.1|LOC113828827|QCYY01001308.1|+	38.2	389925	QCYY01001308.1:389774-390181	1	0.74	NA	NA	NA	0.75	0.85	0.87	1	0.62	0.7	0.83	0.71	0.605	0.605	0.68	0.868333333	0.678571429	0.008049436	0.189761905	0.135541412	0.86	0.68	-0.18	0.18	0.047355773
XM_027359505.1|LOC113808173|QCYY01001882.1|-	228.2	3942	QCYY01001882.1:3111-4289	0.88	0.74	0.7	0.72	0.49	0.73	0.95	0.7	0.85	0.86	1	0.97	0.895	0.96	0.88	0.895	0.751111111	0.922857143	0.004660433	-0.171746032	0.135135734	0.73	0.895	0.165	0.165	0.03445711
XM_027350825.1|LOC113800099|QCYY01000750.1|-	48.5	256197	QCYY01000750.1:256024-256427	0.45	0.45	0.34	0.37	0.29	0.55	0.57	0.52	0.66	NA	0.49	0.69	NA	NA	0.61	0.72	0.466666667	0.6275	0.043778639	-0.160833333	0.134878863	0.45	0.65	0.2	0.2	0.134909684
XM_027351153.1|LOC113800382|QCYY01001330.1|-	61.1	93034	QCYY01001330.1:92955-93185	0.51	0.55	0.38	0.65	0.45	0.6	0.84	0.5	0.61	0.57	0.6	0.9	0.66	0.51	0.69	0.69	0.565555556	0.66	0.167442418	-0.094444444	0.134100398	0.55	0.66	0.11	0.11	0.311504786
XM_027377058.1|LOC113824315|QCYY01003520.1|-	48.2	548077	QCYY01003520.1:547339-548228	NA	0.76	0.85	NA	0.55	0.71	1	0.66	0.62	0.68	0.57	NA	NA	NA	0.655	0.83	0.735714286	0.68375	0.527562938	0.051964286	0.134094607	0.71	0.6675	-0.0425	0.0425	0.664773327
XM_027356391.1|LOC113805399|QCYY01001627.1|+	108.4	24427	QCYY01001627.1:24276-26671	0.49	0.71	0.75	NA	NA	0.5	0.79	0.44	0.67	0.81	0.81	0.77	0.62	0.685	0.74	0.885	0.621428571	0.76	0.052247022	-0.138571429	0.134061655	0.67	0.77	0.1	0.1	0.15220515
XR_003477898.1|LOC113829438|QCYY01000604.1|+	35.5	338907	QCYY01000604.1:338587-340382	0.82	0.79	NA	NA	0.36	0.62	0.79	0.68	0.72	NA	0.91	0.79	0.8	0.81	0.77	0.745	0.682857143	0.804166667	0.097485202	-0.121309524	0.133855548	0.72	0.795	0.075	0.075	0.21700637
XM_027362617.1|LOC113810957|QCYY01002160.1|+	51.2	285797	QCYY01002160.1:285646-285959	0.58	0.59	0.54	NA	NA	0.2	0.27	0.36	0.51	0.42	0.43	0.71	0.435	0.355	0.48	0.5	0.435714286	0.475714286	0.597110325	-0.04	0.133673787	0.51	0.435	-0.075	0.075	0.722272302
XM_027381064.1|LOC113828126|QCYY01000460.1|-	77.7	8505	QCYY01000460.1:7100-8716	0.51	0.45	0.45	0.48	0.16	0.34	0.66	0.34	0.46	NA	0.35	NA	NA	NA	0.27	NA	0.427777778	0.31	0.118680868	0.117777778	0.13358688	0.45	0.31	-0.14	0.14	0.247753149
XM_027373503.1|LOC113821069|QCYY01003173.1|+	32.3	207400	QCYY01003173.1:207090-207559	0.78	0.75	0.82	NA	NA	0.94	0.82	0.81	0.64	0.61	0.66	0.7	0.47	0.5	NA	0.68	0.794285714	0.603333333	0.004130322	0.190952381	0.133387809	0.81	0.635	-0.175	0.175	0.032259243
XM_027367210.1|LOC113815119|QCYY01002595.1|+	49230.5	271693	QCYY01002595.1:271521-272805	NA	NA	NA	NA	0.51	0.71	1	0.81	0.86	0.96	1	0.83	0.82	0.795	0.85	0.835	0.778	0.87	0.337395279	-0.092	0.132978695	0.81	0.835	0.025	0.025	0.50904712
XM_027366397.1|LOC113814344|QCYY01002519.1|+	521.9	158113	QCYY01002519.1:157891-158243	NA	NA	NA	NA	NA	0.4	0.47	0.44	0.46	0.24	0.485	0.46	0.24	0.59	0.62	0.64	0.4425	0.467857143	0.712029079	-0.025357143	0.132817373	0.45	0.485	0.035	0.035	0.803360331
XM_027371208.1|LOC113818979|QCYY01002964.1|+	278.9	56408	QCYY01002964.1:56249-56604	NA	NA	NA	NA	0.19	0.45	0.43	0.42	0.32	NA	0.63	0.415	0.53	0.505	0.21	0.485	0.362	0.4625	0.216694616	-0.1005	0.132500429	0.42	0.495	0.075	0.075	0.376355083
XM_027369700.1|LOC113817645|QCYY01002820.1|+	56.2	549556	QCYY01002820.1:549398-550178	0.42	0.47	0.48	0.5	0.13	0.43	0.46	0.4	0.56	NA	NA	0.73	NA	0.48	0.46	0.565	0.427777778	0.55875	0.127410179	-0.130972222	0.132469155	0.46	0.5225	0.0625	0.0625	0.25881978
XM_027376351.1|LOC113823673|QCYY01003448.1|-	338.7	442104	QCYY01003448.1:441516-442300	0.37	0.31	0.45	NA	NA	NA	0.31	0.26	0.24	0.73	0.31	0.5	0.3	0.295	0.435	0.43	0.323333333	0.428571429	0.14789301	-0.105238095	0.1322088	0.31	0.43	0.12	0.12	0.288152833
XM_027377968.1|LOC113825162|QCYY01003703.1|+	493.1	383011	QCYY01003703.1:382724-383603	NA	NA	NA	NA	0.27	0.41	0.52	0.39	0.51	0.58	NA	0.385	0.515	0.595	0.74	0.62	0.42	0.5725	0.046993906	-0.1525	0.132046824	0.41	0.5875	0.1775	0.1775	0.142320097
XM_027362104.1|LOC113810417|QCYY01002114.1|-	153.2	721177	QCYY01002114.1:718348-721591	NA	NA	NA	NA	NA	0.66	0.83	0.49	0.79	0.77	0.97	0.92	0.88	0.825	0.725	0.84	0.6925	0.847142857	0.134737573	-0.154642857	0.132000344	0.725	0.84	0.115	0.115	0.267702283
XM_027372514.1|LOC113820211|QCYY01003090.1|+	3538	82903	QCYY01003090.1:82752-84053	1	0.71	0.69	0.69	0.76	0.77	1	0.83	0.79	1	1	1	1	1	0.975	1	0.804444444	0.996428571	0.00134511	-0.191984127	0.131981296	0.77	1	0.23	0.23	0.014640743
XM_027363467.1|LOC113811649|QCYY01001008.1|-	154.9	83501	QCYY01001008.1:83201-84138	NA	0.52	0.57	0.31	0.19	0.19	0.25	0.24	0.33	NA	NA	0.43	NA	NA	0.47	0.34	0.325	0.413333333	0.205207154	-0.088333333	0.131715948	0.28	0.43	0.15	0.15	0.362412634
XM_027377326.1|LOC113824578|QCYY01003553.1|-	97.7	293333	QCYY01003553.1:293076-293493	0.74	0.65	0.63	0.76	0.39	0.73	0.69	0.58	0.71	0.39	0.51	0.55	NA	0.46	0.4	0.57	0.653333333	0.48	0.00370794	0.173333333	0.13135557	0.69	0.485	-0.205	0.205	0.029468365
XM_027373275.1|LOC113820902|QCYY01003159.1|-	28.2	989386	QCYY01003159.1:987801-989608	0.65	0.52	0.64	NA	0.31	0.78	0.67	0.58	0.73	NA	NA	0.76	0.715	NA	0.76	0.66	0.61	0.72375	0.074702335	-0.11375	0.131312575	0.645	0.7375	0.0925	0.0925	0.188274953
XM_027370077.1|LOC113817958|QCYY01001188.1|+	174.6	823269	QCYY01001188.1:823118-824659	1	0.7	0.86	NA	0.59	0.66	0.86	0.71	0.71	1	0.83	0.71	0.565	0.88	0.75	0.74	0.76125	0.782142857	0.771552125	-0.020892857	0.131260374	0.71	0.75	0.04	0.04	0.854555287
XM_027367733.1|LOC113815714|QCYY01002635.1|+	240.5	171500	QCYY01002635.1:171218-171787	NA	NA	NA	NA	NA	0.32	0.52	0.38	0.44	0.63	0.61	0.72	0.65	0.655	0.645	0.655	0.415	0.652142857	0.008344518	-0.237142857	0.131145305	0.41	0.65	0.24	0.24	0.048436463
XR_003477583.1|LOC113825328|QCYY01003737.1|+	316.5	156893	QCYY01003737.1:156657-159562	0.65	0.64	0.6	0.6	0.32	0.58	1	0.67	0.76	0.62	0.66	0.64	0.615	0.6	0.615	0.635	0.646666667	0.626428571	0.743682504	0.020238095	0.13109753	0.64	0.62	-0.02	0.02	0.834914931
XM_027360887.1|LOC113809327|QCYY01002014.1|+	41.3	533786	QCYY01002014.1:533275-534481	NA	0.34	0.72	NA	NA	0.48	0.83	0.56	0.6	0.64	0.48	0.49	NA	0.59	NA	0.575	0.588333333	0.555	0.678804852	0.033333333	0.131077701	0.58	0.575	-0.005	0.005	0.781444976
XM_027356873.1|LOC113805824|QCYY01001673.1|-	89.3	466719	QCYY01001673.1:465970-466870	0.6	0.53	0.62	0.61	0.19	0.5	0.64	0.6	0.46	0.47	0.61	0.84	0.55	0.55	0.575	0.52	0.527777778	0.587857143	0.371385743	-0.060079365	0.131037129	0.6	0.55	-0.05	0.05	0.526565701
XM_027371186.1|LOC113818960|QCYY01002961.1|-	41	91802	QCYY01002961.1:90671-92234	1	0.95	0.91	NA	0.5	0.86	1	0.82	0.81	NA	0.79	0.87	NA	0.82	NA	0.835	0.85625	0.82875	0.656609957	0.0275	0.130983315	0.885	0.8275	-0.0575	0.0575	0.765622421
XM_027372071.1|LOC113819857|QCYY01003060.1|+	7531	99489	QCYY01003060.1:99003-100119	0.57	0.51	0.54	0.32	0.14	0.21	0.25	0.19	0.22	0.43	0.45	0.46	0.39	0.375	0.365	0.395	0.327777778	0.409285714	0.189157585	-0.081507937	0.130967156	0.25	0.395	0.145	0.145	0.338689272
XM_027362925.1|LOC113811236|QCYY01001136.1|-	377.7	224634	QCYY01001136.1:220224-224785	0.57	0.71	0.72	0.84	0.73	0.82	0.91	0.89	1	NA	NA	0.96	NA	0.92	0.94	1	0.798888889	0.955	0.007210471	-0.156111111	0.130855175	0.82	0.95	0.13	0.13	0.045053014
XM_027366473.1|LOC113814443|QCYY01002524.1|-	59.9	77561	QCYY01002524.1:76519-78122	0.72	0.59	0.55	NA	0.26	0.54	0.77	0.66	0.5	0.55	0.57	NA	0.6	0.77	0.58	0.7	0.57375	0.628333333	0.425380238	-0.054583333	0.130468303	0.57	0.59	0.02	0.02	0.570954808
XM_027376907.1|LOC113824159|QCYY01003504.1|-	75.9	1007057	QCYY01003504.1:1006408-1007208	0.74	0.54	0.62	0.48	0.2	0.5	0.66	0.5	0.74	0.53	0.7	0.64	0.56	0.62	0.62	0.635	0.553333333	0.615	0.322640532	-0.061666667	0.130415602	0.54	0.62	0.08	0.08	0.497129799
XM_027355954.1|LOC113805043|QCYY01000159.1|+	53.9	242773	QCYY01000159.1:242414-244245	NA	0.56	NA	NA	0.4	0.58	0.96	0.57	0.55	0.67	0.47	0.55	0.635	0.63	0.58	0.545	0.603333333	0.582857143	0.80771137	0.02047619	0.130409857	0.565	0.58	0.015	0.015	0.880609508
XM_027356697.1|LOC113805640|QCYY01001078.1|-	60.3	83330	QCYY01001078.1:83261-83519	NA	NA	NA	NA	0.24	0.16	0.25	0.22	0.23	0.32	0.19	0.6	0.2	0.4	0.44	0.39	0.22	0.362857143	0.038786018	-0.142857143	0.130407287	0.23	0.39	0.16	0.16	0.125950294
XR_003476094.1|LOC113809988|QCYY01002073.1|-	14862.3	12486	QCYY01002073.1:12229-12653	NA	NA	NA	NA	0.28	0.49	0.68	0.48	0.63	0.245	NA	0.57	0.475	0.52	0.435	0.475	0.512	0.453333333	0.50441282	0.058666667	0.130230565	0.49	0.475	-0.015	0.015	0.643659176
XM_027359282.1|LOC113807959|QCYY01001857.1|+	280.5	134263	QCYY01001857.1:134112-134686	0.51	NA	NA	0.5	0.25	0.55	0.66	0.42	0.44	0.58	0.68	0.68	0.73	0.575	NA	0.57	0.475714286	0.635833333	0.01728346	-0.160119048	0.130167545	0.5	0.63	0.13	0.13	0.076696119
XM_027375478.1|LOC113822938|QCYY01003383.1|-	149.5	76619	QCYY01003383.1:75793-76880	0.62	0.54	0.69	0.41	0.17	0.48	0.56	0.43	0.48	0.4	0.53	NA	NA	0.5	NA	NA	0.486666667	0.476666667	0.878182348	0.01	0.130136874	0.48	0.5	0.02	0.02	0.929478045
XM_027366794.1|LOC113814737|QCYY01002557.1|-	41.5	33763	QCYY01002557.1:33644-33914	NA	0.99	NA	NA	0.8	0.71	0.76	0.65	0.73	0.84	0.49	0.74	NA	0.73	0.9	0.89	0.773333333	0.765	0.917919058	0.008333333	0.130066999	0.745	0.79	0.045	0.045	0.959725013
XM_027382877.1|LOC113829683|QCYY01000632.1|-	25.7	602517	QCYY01000632.1:601480-602668	0.82	0.5	0.54	0.43	0.28	0.54	0.68	0.55	0.48	0.72	0.57	0.61	0.715	0.66	0.58	0.67	0.535555556	0.646428571	0.070654599	-0.110873016	0.130041259	0.54	0.66	0.12	0.12	0.182373408
XM_027351876.1|LOC113801067|QCYY01000853.1|+	150.5	179771	QCYY01000853.1:179383-180203	0.83	0.9	0.83	NA	0.33	0.73	0.87	0.72	0.78	0.68	0.73	0.735	0.76	0.68	0.72	0.73	0.74875	0.719285714	0.66239309	0.029464286	0.130041202	0.805	0.73	-0.075	0.075	0.768409909
XM_027367933.1|LOC113815921|QCYY01002652.1|-	4186.2	1021152	QCYY01002652.1:1019946-1022217	0.22	0.23	0.19	0.12	0.33	0.38	0.39	0.41	0.45	0.535	0.49	0.495	0.48	0.44	0.515	0.49	0.302222222	0.492142857	0.000935771	-0.189920635	0.129877747	0.33	0.49	0.16	0.16	0.011456866
XM_027367938.1|LOC113815924|QCYY01002652.1|-	4215.7	1109640	QCYY01002652.1:1108439-1110710	0.22	0.21	0.19	0.11	0.35	0.36	0.38	0.39	0.44	0.525	0.465	0.49	0.48	0.435	0.52	0.485	0.294444444	0.485714286	0.000791136	-0.191269841	0.129728884	0.35	0.485	0.135	0.135	0.010698045
XM_027359967.1|LOC113808542|QCYY01001919.1|+	277.8	41442	QCYY01001919.1:40970-42947	1	0.85	0.85	NA	0.62	0.68	1	0.66	1	0.88	1	0.87	0.975	0.985	0.885	0.88	0.8325	0.925	0.165314929	-0.0925	0.129640529	0.85	0.885	0.035	0.035	0.308815105
XM_027381366.1|LOC113828396|QCYY01001303.1|+	28.2	142495	QCYY01001303.1:142309-144930	1	0.61	0.84	NA	NA	0.67	0.97	0.71	0.73	1	0.91	NA	0.8	NA	0.78	0.825	0.79	0.863	0.321805512	-0.073	0.129552698	0.73	0.825	0.095	0.095	0.496687893
XM_027376343.1|LOC113823665|QCYY01003447.1|-	43.9	310683	QCYY01003447.1:309662-310975	0.88	0.7	0.48	NA	NA	0.47	0.56	0.36	0.56	0.65	0.6	0.66	0.665	0.705	0.74	0.595	0.572857143	0.659285714	0.240969778	-0.086428571	0.129454158	0.56	0.66	0.1	0.1	0.408072185
XM_027379965.1|LOC113827071|QCYY01004269.1|+	66.4	106243	QCYY01004269.1:106054-106651	0.47	0.63	0.71	0.6	0.23	0.64	0.74	0.6	0.73	0.56	0.77	0.59	0.695	0.6	0.64	0.705	0.594444444	0.651428571	0.364035148	-0.056984127	0.129394423	0.63	0.64	0.01	0.01	0.521036089
XM_027375483.1|LOC113822941|QCYY01003383.1|-	149.5	145201	QCYY01003383.1:144375-145462	0.62	0.54	0.69	0.42	0.17	0.48	0.56	0.43	0.49	0.4	0.52	NA	NA	0.5	NA	NA	0.488888889	0.473333333	0.807008003	0.015555556	0.129369098	0.49	0.5	0.01	0.01	0.880609508
XM_027373244.1|LOC113820864|QCYY01003158.1|+	418.6	1365568	QCYY01003158.1:1365417-1365688	0.78	0.64	NA	0.5	0.29	0.66	0.62	0.55	0.51	0.77	0.655	0.705	0.74	0.6	0.57	0.755	0.56875	0.685	0.075155829	-0.11625	0.129350023	0.585	0.705	0.12	0.12	0.188274953
XM_027372466.1|LOC113820186|QCYY01003086.1|-	844.8	217829	QCYY01003086.1:217255-218341	0.83	0.81	0.78	0.76	0.39	0.7	1	0.79	0.84	0.87	0.65	0.84	0.84	0.815	0.825	0.815	0.766666667	0.807857143	0.511594967	-0.041190476	0.129286101	0.79	0.825	0.035	0.035	0.64964316
XM_027372465.1|LOC113820186|QCYY01003086.1|-	532.4	217830	QCYY01003086.1:217255-218320	0.8	0.78	0.75	0.74	0.38	0.67	1	0.76	0.81	0.84	0.63	0.81	0.845	0.78	0.795	0.785	0.743333333	0.783571429	0.52124109	-0.040238095	0.129192605	0.76	0.795	0.035	0.035	0.657722044
XM_027367939.1|LOC113815925|QCYY01002653.1|+	52.6	35704	QCYY01002653.1:35553-36972	NA	0.88	0.83	NA	0.52	0.8	1	0.79	0.99	1	0.78	0.81	0.995	0.795	0.865	0.785	0.83	0.861428571	0.667911068	-0.031428571	0.128794069	0.83	0.81	-0.02	0.02	0.771846209
XM_027377828.1|LOC113825049|QCYY01003673.1|-	41.8	607084	QCYY01003673.1:605486-607548	0.92	0.68	0.65	NA	0.43	0.67	0.79	NA	0.93	0.58	0.72	0.68	0.62	0.76	0.76	0.745	0.724285714	0.695	0.691483903	0.029285714	0.128788202	0.68	0.72	0.04	0.04	0.790018179
XM_027352578.1|LOC113802110|QCYY01000909.1|+	88.4	665489	QCYY01000909.1:665180-665645	0.61	0.67	0.41	NA	0.39	0.61	0.74	0.68	0.82	0.58	0.61	0.84	0.6	0.58	NA	0.705	0.61625	0.6525	0.602042537	-0.03625	0.12862598	0.64	0.605	-0.035	0.035	0.725354203
XM_027360979.1|LOC113809401|QCYY01002019.1|-	3947.1	177595	QCYY01002019.1:177318-177746	0.8	0.7	0.96	0.77	0.37	0.62	0.79	0.72	0.75	0.74	0.87	0.74	0.77	0.88	0.71	0.76	0.72	0.781428571	0.320004474	-0.061428571	0.128255929	0.75	0.76	0.01	0.01	0.494750944
XM_027364515.1|LOC113812602|QCYY01001145.1|+	212.9	97696	QCYY01001145.1:97507-97976	1	0.58	NA	NA	0.53	0.85	0.94	0.87	0.93	0.8	0.82	0.835	0.85	0.815	0.905	0.845	0.814285714	0.838571429	0.74268691	-0.024285714	0.127948736	0.87	0.835	-0.035	0.035	0.834831688
XM_027363887.1|LOC113812024|QCYY01002282.1|+	123.9	111085	QCYY01002282.1:110934-111135	0.32	0.44	NA	NA	0.3	0.47	0.42	0.41	0.28	0.54	0.36	NA	0.48	0.65	0.54	0.695	0.377142857	0.544166667	0.018087889	-0.16702381	0.127897194	0.41	0.54	0.13	0.13	0.079167282
XM_027371957.1|LOC113819764|QCYY01003045.1|-	250.5	183874	QCYY01003045.1:183689-184025	NA	0.43	0.44	NA	NA	NA	0.76	0.61	0.63	0.36	0.43	0.41	0.55	NA	0.35	0.47	0.574	0.428333333	0.081511017	0.145666667	0.127778217	0.61	0.42	-0.19	0.19	0.196930616
XM_027380628.1|LOC113827731|QCYY01001294.1|-	31.2	210457	QCYY01001294.1:209182-210736	0.59	0.39	0.55	NA	0.17	0.48	0.62	0.45	0.54	0.48	NA	0.71	0.525	0.5	0.46	0.62	0.47375	0.549166667	0.264226121	-0.075416667	0.127432917	0.51	0.5125	0.0025	0.0025	0.430038309
XM_027359801.1|LOC113808387|QCYY01001113.1|+	75.5	1280162	QCYY01001113.1:1279829-1282499	0.63	0.49	0.48	0.48	0.17	0.31	0.59	0.34	0.44	NA	NA	0.53	NA	NA	0.485	0.525	0.436666667	0.513333333	0.157391418	-0.076666667	0.127365496	0.48	0.525	0.045	0.045	0.298944706
XM_027383210.1|LOC113830028|QCYY01000667.1|+	1849.6	614146	QCYY01000667.1:613662-615443	0.7	0.76	0.76	0.67	0.4	0.67	0.84	0.64	0.85	0.84	0.885	0.85	0.875	0.8	0.83	0.885	0.698888889	0.852142857	0.009023185	-0.153253968	0.127334451	0.7	0.85	0.15	0.15	0.049369541
XM_027383211.1|LOC113830028|QCYY01000667.1|+	1850.9	614146	QCYY01000667.1:613665-615443	0.7	0.76	0.76	0.67	0.4	0.67	0.84	0.64	0.85	0.84	0.885	0.85	0.875	0.8	0.83	0.885	0.698888889	0.852142857	0.009023185	-0.153253968	0.127334451	0.7	0.85	0.15	0.15	0.049369541
XM_027353003.1|LOC113802431|QCYY01000951.1|+	153.6	810340	QCYY01000951.1:809635-811445	NA	0.22	0.26	0.27	NA	0.23	0.38	0.2	0.39	0.47	0.52	0.48	0.605	0.48	0.44	0.42	0.278571429	0.487857143	0.000125368	-0.209285714	0.127243062	0.26	0.48	0.22	0.22	0.002704359
XM_027361980.1|LOC113810270|QCYY01002105.1|+	137	20096	QCYY01002105.1:19929-20364	0.59	0.56	NA	0.45	0.52	0.54	0.74	0.59	0.62	0.78	0.6	0.51	0.82	0.91	0.665	0.62	0.57625	0.700714286	0.069651011	-0.124464286	0.127122925	0.575	0.665	0.09	0.09	0.181855376
XM_027370404.1|LOC113818226|QCYY01002879.1|-	75.6	372486	QCYY01002879.1:372220-372702	0.6	0.71	0.54	NA	0.42	0.44	0.58	0.48	0.64	0.66	0.54	0.77	NA	0.85	NA	0.67	0.55125	0.698	0.05155192	-0.14675	0.12676447	0.56	0.67	0.11	0.11	0.151152231
XM_027356392.1|LOC113805389|QCYY01001074.1|+	2812.4	111116	QCYY01001074.1:110965-111213	NA	NA	NA	NA	NA	0.67	0.74	0.51	0.65	0.79	1	0.62	0.825	0.79	0.745	0.765	0.6425	0.790714286	0.053423746	-0.148214286	0.12675316	0.66	0.79	0.13	0.13	0.153170612
XM_027356974.1|LOC113805905|QCYY01001677.1|-	64.6	1252482	QCYY01001677.1:1252212-1252671	0.5	0.59	0.56	NA	0.19	0.44	0.55	0.34	0.57	0.61	0.52	NA	NA	NA	NA	0.56	0.4675	0.563333333	0.119603946	-0.095833333	0.126512666	0.525	0.56	0.035	0.035	0.248595136
LOC113826676_df_pt|LOC113826676|QCYY01004139.1|+	804.3	239083	QCYY01004139.1:238227-239597	NA	NA	NA	NA	0.33	0.34	0.38	0.32	0.32	0.64	0.64	0.53	0.41	0.53	0.6	0.495	0.338	0.549285714	0.000322926	-0.211285714	0.126061403	0.33	0.53	0.2	0.2	0.005319469
XM_027352485.1|LOC113802009|QCYY01000904.1|+	301	364184	QCYY01000904.1:364014-364591	1	NA	NA	NA	0.61	0.78	0.95	0.8	0.88	1	1	1	1	0.99	NA	0.99	0.836666667	0.996666667	0.037564016	-0.16	0.125866692	0.84	1	0.16	0.16	0.122862809
XM_027363378.1|LOC113811594|QCYY01000114.1|-	3338.5	62935	QCYY01000114.1:62843-63086	0.51	0.57	0.6	0.29	0.18	0.39	0.53	0.34	0.41	0.45	NA	NA	NA	NA	NA	0.46	0.424444444	0.455	0.532917993	-0.030555556	0.125857062	0.41	0.455	0.045	0.045	0.665522765
XM_027373705.1|LOC113821223|QCYY01001231.1|-	495.1	43816	QCYY01001231.1:43660-44075	0.72	0.57	0.74	NA	0.36	0.53	0.59	0.6	0.53	0.625	0.9	0.52	0.69	0.68	0.725	0.58	0.58	0.674285714	0.155109836	-0.094285714	0.125729301	0.58	0.68	0.1	0.1	0.296479885
XM_027376301.1|LOC113823602|QCYY01001255.1|+	76.7	56246	QCYY01001255.1:55353-58252	0.83	0.63	0.68	0.63	0.52	0.65	1	0.77	0.75	0.83	0.67	0.82	0.95	0.75	0.765	0.865	0.717777778	0.807142857	0.144067511	-0.089365079	0.125510624	0.68	0.82	0.14	0.14	0.282522003
XM_027364365.1|LOC113812468|QCYY01002331.1|-	860.9	332396	QCYY01002331.1:331441-333069	0.6	0.5	0.58	0.55	0.14	0.43	0.57	0.43	0.51	0.6	0.63	0.63	0.635	0.63	0.585	0.6	0.478888889	0.615714286	0.019717274	-0.136825397	0.125279687	0.51	0.63	0.12	0.12	0.084662796
XM_027378420.1|LOC113825585|QCYY01003818.1|-	2574.7	189680	QCYY01003818.1:188962-189928	0.74	0.66	0.61	0.73	0.49	0.57	0.92	0.57	0.68	0.755	0.87	0.895	0.845	0.78	0.745	0.8	0.663333333	0.812857143	0.008423157	-0.14952381	0.125186527	0.66	0.8	0.14	0.14	0.048436463
XM_027361127.1|LOC113809508|QCYY01002026.1|+	113833.5	1133936	QCYY01002026.1:1133785-1134057	0.65	0.39	0.38	0.45	0.6	0.52	0.59	0.54	0.51	0.335	0.325	0.32	0.275	0.295	0.31	0.32	0.514444444	0.311428571	0.000138756	0.203015873	0.12505832	0.52	0.32	-0.2	0.2	0.002923548
XM_027374006.1|LOC113821498|QCYY01003226.1|-	55.7	488736	QCYY01003226.1:488519-488887	0.86	0.45	0.53	0.53	NA	0.4	0.63	0.56	0.5	0.42	0.57	NA	NA	0.43	0.4	0.465	0.5575	0.457	0.112497957	0.1005	0.124902526	0.53	0.43	-0.1	0.1	0.243253339
XM_027381220.1|LOC113828284|QCYY01004645.1|+	162.9	210382	QCYY01004645.1:209920-213195	0.87	0.76	0.74	NA	0.4	0.59	0.86	0.64	0.72	0.68	NA	0.77	NA	NA	0.725	0.71	0.6975	0.72125	0.690045271	-0.02375	0.124853702	0.73	0.7175	-0.0125	0.0125	0.790018179
XM_027379857.1|LOC113826960|QCYY01004250.1|-	149.8	263514	QCYY01004250.1:263356-263703	0.52	0.57	0.68	0.47	0.25	0.48	0.57	0.43	0.47	0.79	0.55	0.61	0.57	0.67	NA	0.58	0.493333333	0.628333333	0.026410315	-0.135	0.124640435	0.48	0.595	0.115	0.115	0.098874983
XM_027355811.1|LOC113804897|QCYY01001573.1|-	122.6	141222	QCYY01001573.1:140766-141451	NA	NA	NA	NA	0.17	0.42	0.6	0.4	0.47	0.53	0.56	0.56	0.62	0.57	0.565	0.555	0.412	0.565714286	0.092084656	-0.153714286	0.124614557	0.42	0.56	0.14	0.14	0.212286765
XM_027376067.1|LOC113823430|QCYY01001254.1|+	16255.3	624875	QCYY01001254.1:624724-624925	0.33	0.31	0.34	0.3	0.37	0.33	0.33	0.35	0.32	0.585	0.665	0.585	0.585	0.505	0.515	0.46	0.331111111	0.557142857	6.98E-05	-0.226031746	0.124512382	0.33	0.585	0.255	0.255	0.001622655
XM_027354349.1|LOC113803561|QCYY01000144.1|-	79567.4	7224	QCYY01000144.1:6986-7439	0.41	0.43	0.4	0.36	0.22	0.34	0.44	0.36	0.45	0.525	0.775	0.545	0.49	0.53	0.53	0.565	0.378888889	0.565714286	0.001214576	-0.186825397	0.124336573	0.4	0.53	0.13	0.13	0.013667616
XM_027365018.1|LOC113813082|QCYY01002392.1|-	81	45738	QCYY01002392.1:45383-45889	0.59	0.37	0.41	0.51	0.12	0.37	0.39	0.59	0.48	NA	0.42	0.4	NA	NA	NA	0.49	0.425555556	0.436666667	0.844361237	-0.011111111	0.124304124	0.41	0.42	0.01	0.01	0.907462966
XM_027383353.1|LOC113830149|QCYY01000679.1|+	342.5	106569	QCYY01000679.1:106291-106753	NA	NA	NA	0.94	0.53	0.78	0.77	0.75	0.96	0.81	0.725	0.595	0.735	0.615	0.65	0.73	0.788333333	0.694285714	0.219822792	0.094047619	0.124174195	0.775	0.725	-0.05	0.05	0.380075286
XM_027359116.1|LOC113807830|QCYY01001843.1|+	72.3	396419	QCYY01001843.1:396268-396552	0.67	0.55	NA	NA	0.32	0.7	0.7	0.58	0.6	0.58	0.77	0.52	0.74	0.72	0.785	0.705	0.588571429	0.688571429	0.138858088	-0.1	0.124134365	0.6	0.72	0.12	0.12	0.274684341
XM_027363385.1|LOC113811594|QCYY01000114.1|-	3517.5	62935	QCYY01000114.1:62840-63086	0.5	0.56	0.58	0.28	0.17	0.38	0.51	0.33	0.39	0.43	NA	NA	NA	NA	NA	0.46	0.411111111	0.445	0.500586308	-0.033888889	0.124104062	0.39	0.445	0.055	0.055	0.641221413
XM_027381696.1|LOC113828689|QCYY01000509.1|-	225.8	30123	QCYY01000509.1:28898-30429	0.58	0.51	0.58	0.37	0.2	0.45	0.58	0.54	0.52	0.66	0.7	0.62	0.595	0.615	0.645	0.62	0.481111111	0.636428571	0.005946703	-0.15531746	0.123790397	0.52	0.62	0.1	0.1	0.039908986
XM_027354275.1|LOC113803489|QCYY01001428.1|+	35.3	531805	QCYY01001428.1:531654-532329	0.41	0.56	NA	NA	NA	0.48	0.6	0.55	0.5	0.61	0.65	0.82	0.66	0.705	NA	0.8	0.516666667	0.7075	0.001763139	-0.190833333	0.123756696	0.525	0.6825	0.1575	0.1575	0.017176389
XM_027363502.1|LOC113811711|QCYY01000225.1|+	139.9	237859	QCYY01000225.1:237600-239766	NA	1	NA	NA	0.59	0.88	1	0.77	1	0.9	1	1	1	0.925	1	1	0.873333333	0.975	0.200441148	-0.101666667	0.123752752	0.94	1	0.06	0.06	0.356077804
XM_027365751.1|LOC113813708|QCYY01002449.1|-	131.3	565211	QCYY01002449.1:564911-565362	0.55	0.56	0.73	0.46	0.29	0.44	0.58	0.66	0.51	0.65	NA	NA	NA	NA	NA	0.64	0.531111111	0.645	0.028840842	-0.113888889	0.123678469	0.55	0.645	0.095	0.095	0.105362108
XM_027368492.1|LOC113816449|QCYY01002704.1|-	62.8	451781	QCYY01002704.1:451524-452034	0.62	0.55	0.55	0.45	0.19	0.39	0.48	0.35	0.49	0.49	0.59	0.68	0.62	0.6	0.555	0.605	0.452222222	0.591428571	0.01403436	-0.139206349	0.123664533	0.48	0.6	0.12	0.12	0.067275821
XM_027354582.1|LOC113803758|QCYY01001457.1|-	14.1	259680	QCYY01001457.1:259579-259851	1	0.79	0.76	NA	NA	0.83	0.95	0.66	0.6	0.67	NA	0.88	NA	0.85	NA	0.85	0.798571429	0.8125	0.852376505	-0.013928571	0.123634358	0.79	0.85	0.06	0.06	0.913519059
XM_027368170.1|LOC113816136|QCYY01002667.1|+	614.1	21272	QCYY01002667.1:20397-22141	0.86	0.61	0.73	NA	0.4	0.56	0.69	0.58	0.51	NA	0.62	NA	NA	0.52	NA	0.67	0.6175	0.603333333	0.837796732	0.014166667	0.123472485	0.595	0.62	0.025	0.025	0.903623618
XM_027382382.1|LOC113829262|QCYY01001313.1|-	214.4	1069231	QCYY01001313.1:1068892-1069448	1	0.64	0.87	NA	NA	0.91	0.82	0.58	0.73	0.76	0.755	1	0.79	0.685	0.845	0.745	0.792857143	0.797142857	0.951384569	-0.004285714	0.123397419	0.82	0.76	-0.06	0.06	0.976968921
XM_027381666.1|LOC113828659|QCYY01000505.1|-	253.5	698219	QCYY01000505.1:698046-698411	0.64	0.74	0.73	0.68	0.48	0.61	0.62	0.49	0.58	0.38	0.48	0.36	NA	0.41	0.44	0.565	0.618888889	0.439166667	0.001307915	0.179722222	0.123372259	0.62	0.425	-0.195	0.195	0.014450871
XM_027372687.1|LOC113820351|QCYY01000311.1|+	171.7	418080	QCYY01000311.1:417929-419082	1	1	1	0.89	NA	1	1	1	0.89	0.76	0.65	0.91	NA	NA	0.7	0.89	0.9725	0.782	0.017227369	0.1905	0.123319473	1	0.76	-0.24	0.24	0.076696119
XM_027350755.1|LOC113800033|QCYY01000745.1|-	303.4	551187	QCYY01000745.1:551057-551378	0.88	0.63	0.58	0.72	0.37	0.59	0.82	0.66	0.71	0.6	0.52	0.49	0.56	0.585	0.57	0.595	0.662222222	0.56	0.07841929	0.102222222	0.123166554	0.66	0.57	-0.09	0.09	0.193590944
XM_027357563.1|LOC113806444|QCYY01001731.1|+	104.3	105809	QCYY01001731.1:105640-105877	0.85	1	0.92	0.68	0.87	1	1	0.99	1	0.77	0.58	0.87	0.775	0.87	0.885	0.82	0.923333333	0.795714286	0.034289376	0.127619048	0.122949854	0.99	0.82	-0.17	0.17	0.117230847
XM_027364407.1|LOC113812502|QCYY01002333.1|+	295	755553	QCYY01002333.1:755024-755743	0.98	0.73	0.87	0.86	0.53	0.73	0.81	0.7	0.9	0.66	0.72	0.86	NA	NA	0.9	0.665	0.79	0.761	0.674715526	0.029	0.122701393	0.81	0.72	-0.09	0.09	0.777748303
XM_027356979.1|LOC113805908|QCYY01001677.1|+	44.7	1273526	QCYY01001677.1:1273317-1273909	0.65	0.67	0.7	NA	NA	0.57	0.77	0.61	0.66	0.76	0.92	0.94	NA	NA	NA	0.84	0.661428571	0.865	0.007541136	-0.203571429	0.122585777	0.66	0.88	0.22	0.22	0.04535898
XM_027378614.1|LOC113825784|QCYY01003877.1|-	87.4	409786	QCYY01003877.1:409377-410016	0.46	0.53	0.38	NA	0.24	0.61	0.44	0.33	0.54	NA	0.6	NA	NA	0.54	NA	0.61	0.44125	0.583333333	0.016228009	-0.142083333	0.122474487	0.45	0.6	0.15	0.15	0.074448351
XM_027372388.1|LOC113820123|QCYY01003083.1|-	11779.9	99197	QCYY01003083.1:98960-99713	0.84	0.8	0.76	NA	NA	0.86	1	0.78	0.81	0.95	0.475	0.86	0.905	0.91	0.845	0.885	0.835714286	0.832857143	0.967484838	0.002857143	0.122456541	0.81	0.885	0.075	0.075	0.982714034
XM_027357001.1|LOC113805927|QCYY01001678.1|+	379.2	116901	QCYY01001678.1:116509-117317	0.62	0.52	0.51	0.52	0.15	0.39	0.59	0.47	0.48	0.59	0.63	0.48	0.59	0.55	0.68	0.565	0.472222222	0.583571429	0.053112991	-0.111349206	0.122450245	0.51	0.59	0.08	0.08	0.152763079
XM_027372632.1|LOC113820297|QCYY01003104.1|-	186.5	296265	QCYY01003104.1:296045-296416	0.64	0.63	0.79	0.9	0.4	0.77	0.63	0.73	0.83	0.65	0.74	0.53	0.76	0.61	0.6	0.715	0.702222222	0.657857143	0.462235897	0.044365079	0.122310653	0.73	0.65	-0.08	0.08	0.601703625
XM_027367706.1|LOC113815675|QCYY01001169.1|+	6408.8	1060901	QCYY01001169.1:1060750-1061116	0.29	0.38	0.42	NA	0.19	0.36	0.45	0.35	0.43	0.44	0.655	0.59	0.525	0.57	0.54	0.495	0.35875	0.545	0.000444915	-0.18625	0.122209812	0.37	0.54	0.17	0.17	0.006718223
XM_027356402.1|LOC113805409|QCYY01000163.1|+	119.3	48381	QCYY01000163.1:48011-49073	NA	0.48	0.51	0.39	0.22	0.47	0.66	0.35	0.41	0.57	0.45	0.67	NA	0.53	NA	0.495	0.43625	0.543	0.097212021	-0.10675	0.122007776	0.44	0.53	0.09	0.09	0.21700637
NC_009626.1:12696..14064|NA|NC_009626.1|-	675055135.4	13721	NC_009626.1:12696-14064	1	1	1	1	1	1	1	1	1	0.685	0.765	0.83	0.77	0.785	0.74	0.81	1	0.769285714	1.37E-05	0.230714286	0.121972931	1	0.77	-0.23	0.23	0.000498162
XM_027366795.1|LOC113814737|QCYY01002557.1|-	46.7	33763	QCYY01002557.1:33548-33914	NA	0.82	NA	NA	0.65	0.59	0.65	0.57	0.55	0.82	0.62	0.79	NA	0.81	0.81	0.905	0.638333333	0.7925	0.019292997	-0.154166667	0.121794505	0.62	0.81	0.19	0.19	0.083235501
XM_027364026.1|LOC113812188|QCYY01002299.1|-	143.5	104637	QCYY01002299.1:103290-104788	0.46	0.36	0.46	0.27	0.13	0.29	0.52	0.33	0.52	NA	0.35	NA	NA	NA	0.43	0.53	0.371111111	0.436666667	0.377480614	-0.065555556	0.121664591	0.36	0.43	0.07	0.07	0.52718949
XM_027370234.1|LOC113818096|QCYY01002871.1|-	8057.6	56647	QCYY01002871.1:56450-56836	0.62	0.64	0.64	0.62	0.29	0.61	0.69	0.6	0.65	0.73	0.78	0.625	0.875	0.555	0.66	0.595	0.595555556	0.688571429	0.131648187	-0.093015873	0.121374077	0.62	0.66	0.04	0.04	0.264463985
XM_027370759.1|LOC113818562|QCYY01001197.1|-	104695.8	148753	QCYY01001197.1:148676-148983	0.83	0.77	0.77	0.63	0.78	0.75	0.89	0.87	0.81	1	1	1	1	1	0.995	1	0.788888889	0.999285714	3.38E-05	-0.210396825	0.121329012	0.78	1	0.22	0.22	0.000958188
XM_027354303.1|LOC113803517|QCYY01001430.1|+	270.7	544477	QCYY01001430.1:544324-545821	0.73	0.57	0.54	0.54	0.23	0.4	0.56	0.46	0.5	0.56	0.71	0.53	0.545	0.665	0.645	0.61	0.503333333	0.609285714	0.064587357	-0.105952381	0.121263745	0.54	0.61	0.07	0.07	0.173638413
XM_027383829.1|LOC113830605|QCYY01000722.1|-	108.9	496929	QCYY01000722.1:496758-497206	0.78	0.64	0.81	0.73	0.35	0.55	0.63	0.58	0.65	0.68	0.77	0.61	0.84	0.68	0.775	0.73	0.635555556	0.726428571	0.118469895	-0.090873016	0.121098703	0.64	0.73	0.09	0.09	0.247753149
XM_027362345.1|LOC113810712|QCYY01002132.1|+	2243.7	106481	QCYY01002132.1:105321-107125	0.77	0.65	NA	NA	0.33	0.58	0.89	0.67	0.66	0.625	0.705	0.68	0.725	0.665	0.64	0.7	0.65	0.677142857	0.697671909	-0.027142857	0.12096453	0.66	0.68	0.02	0.02	0.793087515
XM_027381669.1|LOC113828663|QCYY01000507.1|+	16077.1	17538	QCYY01000507.1:17103-17716	NA	NA	NA	NA	0.22	0.46	0.68	0.6	0.59	0.645	0.635	0.59	0.58	0.5	0.525	0.575	0.51	0.578571429	0.450640302	-0.068571429	0.120792835	0.59	0.58	-0.01	0.01	0.592334328
XM_027370787.1|LOC113818583|QCYY01002916.1|-	104.3	367542	QCYY01002916.1:366737-368225	0.59	0.55	0.58	NA	0.12	0.42	0.49	0.49	0.34	0.43	0.51	0.47	0.47	0.35	NA	0.505	0.4475	0.455833333	0.893196361	-0.008333333	0.120705914	0.49	0.47	-0.02	0.02	0.938788751
XM_027356244.1|LOC113805266|QCYY01001611.1|+	386.4	88128	QCYY01001611.1:87833-88481	0.69	0.67	0.69	0.66	0.24	0.5	0.58	0.48	0.72	0.66	0.64	0.71	0.66	0.645	0.55	0.615	0.581111111	0.64	0.30657867	-0.058888889	0.120663098	0.66	0.645	-0.015	0.015	0.476012839
XM_027380079.1|LOC113827183|QCYY01004298.1|-	72.8	258983	QCYY01004298.1:257862-259140	0.53	0.42	0.6	0.48	0.12	0.43	0.5	0.36	0.5	0.32	NA	0.4	NA	NA	0.41	0.52	0.437777778	0.4125	0.690687955	0.025277778	0.120346721	0.48	0.405	-0.075	0.075	0.790018179
XM_027376189.1|LOC113823527|QCYY01003438.1|+	2093.2	323845	QCYY01003438.1:323033-324273	0.54	0.46	0.51	NA	0.15	0.4	0.66	0.42	0.45	0.49	0.535	0.465	0.64	0.555	0.555	0.57	0.44875	0.544285714	0.120620742	-0.095535714	0.120336829	0.455	0.555	0.1	0.1	0.248934834
XM_027380252.1|LOC113827372|QCYY01004380.1|-	2037.1	474361	QCYY01004380.1:473930-474543	0.61	0.53	0.54	0.56	0.15	0.41	0.58	0.5	0.56	0.61	0.63	0.575	0.67	0.575	0.6	0.595	0.493333333	0.607857143	0.042376154	-0.11452381	0.120218118	0.54	0.6	0.06	0.06	0.133772805
XM_027354297.1|LOC113803509|QCYY01001430.1|-	40.1	215592	QCYY01001430.1:215296-215754	0.86	0.92	1	NA	0.54	0.85	0.93	0.78	0.85	0.79	1	0.92	0.995	0.94	0.87	1	0.84125	0.930714286	0.146217693	-0.089464286	0.119997024	0.855	0.94	0.085	0.085	0.286119287
XM_027368979.1|LOC113816986|QCYY01002745.1|+	94.2	176727	QCYY01002745.1:176304-179094	NA	NA	NA	NA	NA	0.63	0.93	0.52	0.66	0.78	0.71	0.78	0.91	0.73	0.725	0.825	0.685	0.78	0.361893113	-0.095	0.119675698	0.645	0.78	0.135	0.135	0.521036089
XM_027380929.1|LOC113827976|QCYY01000455.1|-	260.1	179727	QCYY01000455.1:179235-179888	1	0.77	0.79	0.78	0.53	0.81	1	0.82	0.94	0.885	0.88	0.91	0.95	0.925	0.955	0.97	0.826666667	0.925	0.080618335	-0.098333333	0.119296113	0.81	0.925	0.115	0.115	0.196344654
XM_027359776.1|LOC113808371|QCYY01000191.1|+	48.4	140526	QCYY01000191.1:140375-141034	0.68	0.69	0.87	0.6	0.47	0.47	0.65	0.75	0.78	0.63	0.79	0.67	NA	NA	NA	0.57	0.662222222	0.665	0.966631632	-0.002777778	0.118910654	0.68	0.65	-0.03	0.03	0.982714034
XM_027364445.1|LOC113812538|QCYY01002336.1|-	85	302051	QCYY01002336.1:300012-302374	1	0.66	0.7	NA	NA	NA	0.79	0.5	0.63	0.62	0.63	0.63	0.64	0.605	0.61	0.675	0.713333333	0.63	0.284036111	0.083333333	0.118750169	0.68	0.63	-0.05	0.05	0.451467924
XM_027379966.1|LOC113827072|QCYY01004269.1|+	1369.1	226049	QCYY01004269.1:225875-226255	NA	NA	NA	NA	0.54	0.53	0.69	0.63	0.72	0.505	0.25	0.505	0.495	0.51	0.49	0.51	0.622	0.466428571	0.015617249	0.155571429	0.118726672	0.63	0.505	-0.125	0.125	0.072560144
XM_027367571.1|LOC113815511|QCYY01002621.1|+	109.8	972798	QCYY01002621.1:972446-973667	1	0.83	0.78	NA	0.66	0.78	0.92	0.69	0.83	1	1	0.89	0.77	1	NA	0.955	0.81125	0.935833333	0.04168847	-0.124583333	0.118718547	0.805	0.9775	0.1725	0.1725	0.133181352
XM_027359194.1|LOC113807880|QCYY01001849.1|+	62.4	482251	QCYY01001849.1:482100-484808	1	0.61	0.68	0.61	0.44	0.62	0.7	0.62	0.58	0.65	0.62	0.7	NA	0.57	0.635	0.56	0.651111111	0.6225	0.609274014	0.028611111	0.118449306	0.62	0.6275	0.0075	0.0075	0.731128817
XM_027361140.1|LOC113809513|QCYY01002026.1|+	54.2	1511695	QCYY01002026.1:1511508-1511841	0.69	0.47	0.62	NA	NA	0.45	0.6	0.43	0.61	0.33	0.37	0.54	NA	0.33	0.48	0.385	0.552857143	0.405833333	0.016151376	0.14702381	0.118286376	0.6	0.3775	-0.2225	0.2225	0.074448351
XM_027383205.1|LOC113830026|QCYY01000667.1|-	112.9	223983	QCYY01000667.1:223836-224134	0.46	0.29	NA	NA	0.16	0.51	0.48	0.41	0.39	0.42	0.55	NA	NA	0.51	NA	0.55	0.385714286	0.5075	0.056484002	-0.121785714	0.118152444	0.41	0.53	0.12	0.12	0.157946004
XM_027358114.1|LOC113806985|QCYY01001773.1|+	46.5	98548	QCYY01001773.1:98269-99233	0.87	0.7	0.75	0.78	0.36	0.55	0.78	0.62	0.8	0.62	0.72	0.72	0.665	0.725	0.66	0.735	0.69	0.692142857	0.969697954	-0.002142857	0.118113205	0.75	0.72	-0.03	0.03	0.982714034
XM_027376685.1|LOC113823952|QCYY01003483.1|+	425.8	195796	QCYY01003483.1:195645-195930	0.73	0.83	0.92	0.66	0.58	0.69	0.92	0.7	0.88	0.91	0.92	0.92	0.815	0.95	0.92	0.915	0.767777778	0.907142857	0.009859591	-0.139365079	0.118074835	0.73	0.92	0.19	0.19	0.052545818
XM_027358115.1|LOC113806985|QCYY01001773.1|+	45.3	98548	QCYY01001773.1:98272-99233	0.87	0.7	0.75	0.78	0.36	0.55	0.78	0.62	0.8	0.62	0.72	0.71	0.665	0.725	0.66	0.735	0.69	0.690714286	0.98987967	-0.000714286	0.117975545	0.75	0.71	-0.04	0.04	0.99166225
XM_027377097.1|LOC113824350|QCYY01003524.1|-	6127.9	278174	QCYY01003524.1:276549-279402	NA	0.59	0.59	0.57	0.4	0.57	0.97	0.57	0.7	0.68	0.68	0.6	0.66	0.645	0.63	0.655	0.62	0.65	0.624126802	-0.03	0.117961858	0.58	0.655	0.075	0.075	0.740129427
XM_027378784.1|LOC113825930|QCYY01003929.1|+	387.5	280431	QCYY01003929.1:280280-280575	0.75	0.67	0.7	0.49	0.4	0.61	0.78	0.63	0.72	0.52	0.65	0.73	0.57	0.465	0.455	0.53	0.638888889	0.56	0.180925867	0.078888889	0.117712574	0.67	0.53	-0.14	0.14	0.32849466
XM_027364546.1|LOC113812627|QCYY01001145.1|-	1445.7	186992	QCYY01001145.1:186853-187189	0.89	0.86	0.87	0.79	0.5	0.77	0.85	0.73	0.91	0.71	0.63	0.605	0.655	0.64	0.75	0.685	0.796666667	0.667857143	0.017451554	0.128809524	0.117607663	0.85	0.655	-0.195	0.195	0.076752951
XM_027358954.1|LOC113807651|QCYY01001831.1|-	100.3	63520	QCYY01001831.1:63340-63671	0.79	0.61	0.68	0.55	0.43	0.87	0.72	0.59	0.77	0.7	0.72	0.8	0.57	0.655	NA	0.795	0.667777778	0.706666667	0.512687483	-0.038888889	0.117255318	0.68	0.71	0.03	0.03	0.64964316
XM_027365271.1|LOC113813297|QCYY01002412.1|-	424.2	1249333	QCYY01002412.1:1249199-1249484	0.73	0.83	0.93	0.66	0.59	0.69	0.92	0.7	0.88	0.91	0.92	0.92	0.815	0.95	0.92	0.915	0.77	0.907142857	0.010629995	-0.137142857	0.117231964	0.73	0.92	0.19	0.19	0.055033003
LOC113814345_df_pt|LOC113814345|QCYY01002519.1|+	557	132942	QCYY01002519.1:132735-133082	NA	NA	NA	NA	NA	0.32	0.43	0.27	0.42	0.39	0.455	0.25	0.46	0.16	0.21	0.155	0.36	0.297142857	0.352581318	0.062857143	0.117111058	0.37	0.25	-0.12	0.12	0.518190906
XM_027369151.1|LOC113817151|QCYY01002770.1|+	73.4	312693	QCYY01002770.1:312542-313594	0.86	0.74	0.63	NA	0.49	0.69	0.79	0.68	0.75	0.71	0.9	0.94	NA	0.74	NA	0.74	0.70375	0.806	0.131184144	-0.10225	0.116931933	0.715	0.74	0.025	0.025	0.264117409
XM_027350767.1|LOC113800045|QCYY01000745.1|+	2698.5	488146	QCYY01000745.1:487867-488843	0.6	0.56	0.63	0.57	0.2	0.54	0.6	0.46	0.54	0.53	0.75	0.62	0.56	0.53	0.6	0.675	0.522222222	0.609285714	0.124324757	-0.087063492	0.116882687	0.56	0.6	0.04	0.04	0.254262369
XM_027383602.1|LOC113830387|QCYY01000697.1|-	301.4	233416	QCYY01000697.1:232896-233567	0.67	0.46	NA	NA	NA	0.46	0.68	0.47	0.64	0.72	0.87	0.59	0.62	0.655	0.58	0.705	0.563333333	0.677142857	0.081462921	-0.113809524	0.11668086	0.555	0.655	0.1	0.1	0.196930616
XM_027354351.1|LOC113803561|QCYY01000144.1|-	61184.5	7226	QCYY01000144.1:6986-7428	0.4	0.42	0.39	0.35	0.22	0.33	0.43	0.35	0.44	0.505	0.74	0.525	0.47	0.51	0.51	0.545	0.37	0.543571429	0.00135742	-0.173571429	0.116593578	0.39	0.51	0.12	0.12	0.014640743
XM_027354154.1|LOC113803376|QCYY01001413.1|+	548.2	25110	QCYY01001413.1:24780-25302	NA	NA	NA	NA	NA	0.57	0.26	0.49	0.63	0.5	0.59	0.695	0.56	0.41	0.51	0.58	0.4875	0.549285714	0.519669112	-0.061785714	0.116582004	0.53	0.56	0.03	0.03	0.65665302
XM_027368056.1|LOC113816030|QCYY01002659.1|+	144.9	613506	QCYY01002659.1:613247-613696	0.77	0.74	0.74	0.61	0.48	0.71	0.76	0.78	0.97	0.76	0.7	NA	NA	0.89	0.665	0.66	0.728888889	0.735	0.922481411	-0.006111111	0.116556005	0.74	0.7	-0.04	0.04	0.961758525
XM_027371308.1|LOC113819075|QCYY01002971.1|+	42.3	62521	QCYY01002971.1:62370-62984	0.46	0.37	0.39	NA	0.13	0.44	0.45	0.47	0.45	0.51	0.57	0.51	0.5	0.66	0.38	0.515	0.395	0.520714286	0.028556571	-0.125714286	0.116534279	0.445	0.51	0.065	0.065	0.105312294
XM_027360425.1|LOC113808921|QCYY01001975.1|+	21.3	618078	QCYY01001975.1:617887-619354	NA	0.64	0.65	NA	0.21	0.42	0.52	0.38	0.46	0.55	0.5	NA	0.49	0.6	0.535	0.485	0.468571429	0.526666667	0.371331417	-0.058095238	0.116466403	0.46	0.5175	0.0575	0.0575	0.526565701
XM_027372392.1|LOC113820125|QCYY01003083.1|+	199.9	244655	QCYY01003083.1:244430-246937	0.81	0.63	0.64	NA	0.36	0.58	0.79	0.59	0.75	0.7	0.8	NA	0.66	0.63	0.7	0.62	0.64375	0.685	0.492615585	-0.04125	0.116146932	0.635	0.68	0.045	0.045	0.633063433
XM_027378272.1|LOC113825438|QCYY01003764.1|+	895.6	334843	QCYY01003764.1:334397-335578	0.72	0.66	0.7	0.7	0.34	0.64	0.76	0.69	0.74	0.73	0.87	0.71	0.785	0.795	0.805	0.785	0.661111111	0.782857143	0.023324549	-0.121746032	0.115929217	0.7	0.785	0.085	0.085	0.091697857
XM_027374102.1|LOC113821590|QCYY01003239.1|+	102.7	228931	QCYY01003239.1:228763-230366	1	0.68	0.82	NA	0.92	0.72	1	0.78	0.74	NA	0.64	0.76	NA	0.79	NA	0.835	0.8325	0.75625	0.243588854	0.07625	0.115806624	0.8	0.775	-0.025	0.025	0.411737876
XM_027368169.1|LOC113816136|QCYY01002667.1|+	547.9	21272	QCYY01002667.1:20412-22141	0.85	0.6	0.72	NA	0.4	0.55	0.68	0.57	0.51	NA	0.62	0.58	NA	0.51	NA	0.66	0.61	0.5925	0.770743836	0.0175	0.115637233	0.585	0.6	0.015	0.015	0.854555287
XM_027356213.1|LOC113805244|QCYY01001609.1|+	104.3	842284	QCYY01001609.1:842019-844164	0.51	0.63	0.65	NA	0.3	0.47	0.65	0.48	0.63	0.69	0.78	0.69	0.62	0.59	0.6	0.55	0.54	0.645714286	0.068915815	-0.105714286	0.115292588	0.57	0.62	0.05	0.05	0.181533587
XM_027381713.1|LOC113828698|QCYY01000512.1|+	237.8	6136	QCYY01000512.1:5797-7544	0.51	0.36	0.41	0.38	0.14	0.32	0.44	0.33	0.45	NA	0.57	0.54	NA	0.53	0.4	0.53	0.371111111	0.514	0.009290027	-0.142888889	0.115237452	0.38	0.53	0.15	0.15	0.049803338
XM_027356241.1|LOC113805265|QCYY01001611.1|-	481.8	62547	QCYY01001611.1:60008-63975	0.15	0.18	0.17	0.31	0.45	0.49	0.45	0.44	0.51	0.36	0.3	0.42	0.44	0.415	0.435	0.37	0.35	0.391428571	0.45249321	-0.041428571	0.115005435	0.44	0.415	-0.025	0.025	0.592426082
XM_027351775.1|LOC113800965|QCYY01000846.1|+	33.5	149842	QCYY01000846.1:149621-150585	0.97	0.63	0.82	NA	0.61	0.66	0.92	0.79	0.84	0.89	0.74	NA	NA	NA	0.815	0.86	0.78	0.82625	0.441408998	-0.04625	0.114920097	0.805	0.8375	0.0325	0.0325	0.584631852
XM_027357561.1|LOC113806443|QCYY01001731.1|+	218.6	77116	QCYY01001731.1:76039-77896	0.81	0.71	0.64	0.68	0.39	0.73	0.86	0.65	0.63	0.68	0.85	0.86	0.74	0.7	0.685	0.755	0.677777778	0.752857143	0.177566561	-0.075079365	0.114816883	0.68	0.74	0.06	0.06	0.324345371
XM_027372702.1|LOC113820365|QCYY01003109.1|+	487.6	410952	QCYY01003109.1:410751-412625	0.71	0.56	0.65	0.59	0.26	0.5	0.66	0.47	0.56	0.605	0.68	0.74	0.66	0.635	0.64	0.63	0.551111111	0.655714286	0.051893844	-0.104603175	0.114657097	0.56	0.64	0.08	0.08	0.151663945
XM_027376349.1|LOC113823669|QCYY01003448.1|+	2507.6	507579	QCYY01003448.1:507191-508249	NA	NA	0.77	0.62	0.49	0.78	1	0.73	0.66	0.71	0.67	0.63	0.63	0.68	0.64	0.65	0.721428571	0.658571429	0.340181099	0.062857143	0.114421622	0.73	0.65	-0.08	0.08	0.510271648
XM_027373427.1|LOC113821004|QCYY01003168.1|+	46.3	594080	QCYY01003168.1:593714-595265	0.51	0.46	NA	NA	0.15	0.28	0.56	0.43	0.38	0.45	0.53	0.49	0.53	0.49	0.495	0.56	0.395714286	0.506428571	0.085443252	-0.110714286	0.114391006	0.43	0.495	0.065	0.065	0.203180016
XM_027364270.1|LOC113812399|QCYY01002318.1|+	79.3	465024	QCYY01002318.1:463998-465746	1	0.79	0.74	NA	NA	0.69	0.76	0.61	0.67	0.99	0.81	0.78	0.91	0.83	0.86	0.885	0.751428571	0.866428571	0.061500983	-0.115	0.114256435	0.74	0.86	0.12	0.12	0.167295504
XM_027356527.1|LOC113805527|QCYY01001646.1|+	68	217236	QCYY01001646.1:217069-221932	0.52	0.43	0.36	NA	0.27	0.46	0.5	NA	0.53	NA	NA	0.61	NA	0.62	0.625	0.59	0.438571429	0.61125	0.002607497	-0.172678571	0.114238586	0.46	0.615	0.155	0.155	0.022715308
XM_027381667.1|LOC113828660|QCYY01000505.1|-	226.6	794897	QCYY01000505.1:794724-795048	0.51	0.36	0.54	NA	NA	0.23	0.39	0.13	0.22	0.35	0.42	0.45	0.34	0.41	0.465	0.38	0.34	0.402142857	0.341311506	-0.062142857	0.114222768	0.36	0.41	0.05	0.05	0.511013684
XM_027373696.1|LOC113821217|QCYY01003197.1|-	64.3	284146	QCYY01003197.1:283973-284297	0.97	0.67	0.72	NA	0.66	0.79	0.85	0.86	0.94	0.64	NA	0.68	NA	0.88	NA	0.82	0.8075	0.755	0.482815637	0.0525	0.114097247	0.82	0.75	-0.07	0.07	0.621350806
XM_027371536.1|LOC113819302|QCYY01002995.1|-	63.3	113778	QCYY01002995.1:113723-113929	NA	0.7	0.74	1	0.82	0.94	1	0.69	1	0.93	0.82	0.94	NA	0.84	NA	0.96	0.86125	0.898	0.531680891	-0.03675	0.113989428	0.88	0.93	0.05	0.05	0.665522765
XM_027362265.1|LOC113810633|QCYY01002125.1|-	383.6	997375	QCYY01002125.1:995546-997526	1	1	1	1	0.56	1	1	1	1	1	0.98	1	NA	1	1	1	0.951111111	0.996666667	0.379502307	-0.045555556	0.11335574	1	1	0	0	0.528155285
XM_027368681.1|LOC113816629|QCYY01002722.1|+	38.4	61298	QCYY01002722.1:60772-62486	NA	0.84	0.95	0.69	0.6	0.64	0.95	0.81	0.97	0.81	NA	0.9	0.85	0.88	0.86	0.84	0.80625	0.856666667	0.37685643	-0.050416667	0.113217189	0.825	0.855	0.03	0.03	0.52718949
XM_027357066.1|LOC113805977|QCYY01001686.1|-	130.7	73345	QCYY01001686.1:72320-73651	0.46	0.5	0.58	0.35	0.21	0.34	0.47	0.36	0.34	0.52	NA	0.28	NA	NA	0.57	0.4	0.401111111	0.4425	0.602837269	-0.041388889	0.113103084	0.36	0.46	0.1	0.1	0.725354203
XM_027375481.1|LOC113822937|QCYY01001252.1|-	322.6	122664	QCYY01001252.1:122542-122815	0.55	0.48	0.54	NA	0.16	0.58	0.6	0.59	0.57	0.54	0.55	0.42	0.625	0.515	0.465	0.58	0.50875	0.527857143	0.747529759	-0.019107143	0.113008639	0.56	0.54	-0.02	0.02	0.838142718
XM_027351115.1|LOC113800343|QCYY01001330.1|+	34.3	70121	QCYY01001330.1:69967-70516	0.79	0.64	NA	NA	NA	0.62	0.8	0.86	0.68	0.71	1	0.72	NA	0.85	NA	0.69	0.731666667	0.794	0.408216098	-0.062333333	0.11296017	0.735	0.72	-0.015	0.015	0.554488433
XM_027373321.1|LOC113820940|QCYY01003161.1|+	689.6	299703	QCYY01003161.1:299470-299964	0.71	0.71	0.84	NA	1	0.71	0.81	0.74	0.79	0.69	0.465	0.725	0.795	0.71	0.78	0.84	0.78875	0.715	0.228013478	0.07375	0.112913789	0.765	0.725	-0.04	0.04	0.391250401
XM_027362016.1|LOC113810336|QCYY01002111.1|-	160.8	39651	QCYY01002111.1:39531-39802	0.44	0.38	0.56	NA	NA	0.41	0.45	0.4	0.39	0.74	0.5	0.67	0.48	0.53	NA	0.605	0.432857143	0.5875	0.01237615	-0.154642857	0.112876152	0.41	0.5675	0.1575	0.1575	0.061364815
XM_027379915.1|LOC113827009|QCYY01001287.1|-	160.8	792538	QCYY01001287.1:792418-792689	0.44	0.38	0.56	NA	NA	0.41	0.45	0.4	0.39	0.74	0.5	0.67	0.48	0.53	NA	0.605	0.432857143	0.5875	0.01237615	-0.154642857	0.112876152	0.41	0.5675	0.1575	0.1575	0.061364815
XM_027380985.1|LOC113828046|QCYY01004573.1|+	169.2	34121	QCYY01004573.1:33239-34765	0.4	0.46	0.52	0.42	0.12	0.37	0.52	0.34	0.43	0.51	0.5	0.63	0.39	0.37	0.495	0.495	0.397777778	0.484285714	0.116641357	-0.086507937	0.112648051	0.42	0.495	0.075	0.075	0.246606962
XM_027381439.1|LOC113828455|QCYY01000484.1|+	199.2	265757	QCYY01000484.1:265517-267651	0.51	0.48	0.49	0.41	0.28	0.43	0.69	0.45	0.67	0.56	0.65	NA	NA	0.59	0.58	0.56	0.49	0.588	0.055762041	-0.098	0.112643071	0.48	0.58	0.1	0.1	0.15689568
XM_027355327.1|LOC113804451|QCYY01001532.1|-	62.6	192026	QCYY01001532.1:191118-192902	0.49	0.61	0.45	NA	0.5	0.66	0.6	0.64	0.65	NA	NA	NA	NA	0.76	0.82	0.68	0.575	0.753333333	0.020918387	-0.178333333	0.112540902	0.605	0.76	0.155	0.155	0.088260901
XM_027367292.1|LOC113815228|QCYY01002599.1|-	301.9	188156	QCYY01002599.1:187371-189285	0.39	0.38	0.5	0.4	0.54	0.38	0.7	0.63	0.64	0.65	0.63	0.63	0.635	0.595	0.66	0.585	0.506666667	0.626428571	0.022508912	-0.119761905	0.112416172	0.5	0.63	0.13	0.13	0.08983733
XM_027366967.1|LOC113814902|QCYY01002566.1|-	57	153653	QCYY01002566.1:152863-153804	0.6	0.46	0.56	0.67	0.37	0.59	0.57	0.61	0.63	0.81	0.65	NA	NA	0.42	0.59	0.68	0.562222222	0.63	0.375101086	-0.067777778	0.11229132	0.59	0.65	0.06	0.06	0.52718949
XR_003477034.1|LOC113819709|QCYY01003037.1|-	939.4	662737	QCYY01003037.1:662214-662888	0.54	0.54	NA	NA	NA	0.47	0.74	0.53	0.57	0.7	0.9	0.6	0.61	0.635	0.67	0.685	0.565	0.685714286	0.046093799	-0.120714286	0.11226828	0.54	0.67	0.13	0.13	0.140609366
XM_027357714.1|LOC113806538|QCYY01001096.1|-	175.2	180348	QCYY01001096.1:178708-180506	0.64	0.6	0.64	NA	0.4	0.73	0.92	0.62	0.71	0.71	0.75	0.68	0.765	0.72	0.62	0.755	0.6575	0.714285714	0.329073653	-0.056785714	0.112189253	0.64	0.72	0.08	0.08	0.501555342
XM_027355448.1|LOC113804555|QCYY01001540.1|-	1963.4	245723	QCYY01001540.1:245397-245877	0.49	0.42	0.47	0.39	0.16	0.44	0.59	0.42	0.42	0.605	0.48	0.615	0.575	0.55	0.51	0.55	0.422222222	0.555	0.009255744	-0.132777778	0.112182422	0.42	0.55	0.13	0.13	0.049803338
XM_027373806.1|LOC113821321|QCYY01003207.1|+	33.2	238086	QCYY01003207.1:237923-238313	0.69	0.69	0.74	NA	NA	0.55	0.92	0.83	0.63	0.69	0.78	0.85	0.68	0.62	0.765	0.525	0.721428571	0.701428571	0.75300149	0.02	0.112085623	0.69	0.69	0	0	0.842246112
XM_027372623.1|LOC113820296|QCYY01003104.1|-	22769.4	310340	QCYY01003104.1:308621-313657	0.78	0.48	0.53	0.6	0.36	0.5	0.79	0.59	0.65	0.65	0.61	0.61	0.68	0.72	0.645	0.7	0.586666667	0.659285714	0.172138032	-0.072619048	0.111977955	0.59	0.65	0.06	0.06	0.318272233
XM_027376232.1|LOC113823562|QCYY01003442.1|+	123.8	585744	QCYY01003442.1:585529-585878	0.65	0.68	0.62	0.5	0.53	0.66	0.76	0.51	0.65	0.57	0.76	0.85	0.64	0.64	0.895	0.685	0.617777778	0.72	0.084545393	-0.102222222	0.111937483	0.65	0.685	0.035	0.035	0.202105873
XM_027374011.1|LOC113821504|QCYY01003227.1|+	6015.5	410403	QCYY01003227.1:410252-412176	NA	NA	NA	NA	NA	0.84	0.78	0.74	0.74	0.7	0.395	0.725	0.68	0.665	0.68	0.675	0.775	0.645714286	0.026911004	0.129285714	0.111766803	0.76	0.68	-0.08	0.08	0.100334856
XM_027367845.1|LOC113815831|QCYY01002646.1|-	168.1	361677	QCYY01002646.1:361313-362214	NA	NA	NA	NA	NA	0.52	0.75	0.41	0.57	0.555	0.79	0.71	0.675	0.54	0.615	0.58	0.5625	0.637857143	0.38793728	-0.075357143	0.111701713	0.545	0.615	0.07	0.07	0.537719055
XM_027381622.1|LOC113828617|QCYY01000505.1|+	1536.1	609663	QCYY01000505.1:609512-609788	0.54	0.54	0.57	0.57	0.11	0.43	0.38	0.36	0.5	0.475	0.51	0.435	0.415	0.49	0.495	0.495	0.444444444	0.473571429	0.583367582	-0.029126984	0.111653762	0.5	0.49	-0.01	0.01	0.708807499
XM_027381427.1|LOC113828445|QCYY01000481.1|+	28.4	236767	QCYY01000481.1:236565-237452	0.71	0.82	0.96	NA	NA	1	1	1	0.96	0.73	0.7	0.8	0.86	0.885	NA	0.895	0.921428571	0.811666667	0.068927978	0.109761905	0.111558022	0.96	0.83	-0.13	0.13	0.181533587
XM_027358515.1|LOC113807285|QCYY01001799.1|-	54.9	317170	QCYY01001799.1:317093-317335	0.87	0.82	0.7	NA	0.8	1	0.92	1	0.76	NA	1	1	NA	1	NA	1	0.85875	1	0.008136184	-0.14125	0.111555802	0.845	1	0.155	0.155	0.047557308
XM_027381501.1|LOC113828516|QCYY01000492.1|-	905.4	259347	QCYY01000492.1:258284-259693	0.77	0.68	0.71	0.62	0.32	0.62	0.82	0.61	0.74	0.76	0.69	0.73	0.715	0.71	0.68	0.72	0.654444444	0.715	0.251802989	-0.060555556	0.111538017	0.68	0.715	0.035	0.035	0.417404793
XM_027354967.1|LOC113804131|QCYY01001504.1|+	222.9	252077	QCYY01001504.1:251720-254196	0.63	0.45	0.44	0.5	0.28	0.38	0.6	0.41	0.54	NA	0.64	0.56	NA	NA	NA	0.59	0.47	0.596666667	0.016352342	-0.126666667	0.111504858	0.45	0.59	0.14	0.14	0.074448351
XM_027363479.1|LOC113811689|QCYY01002244.1|+	543.4	333434	QCYY01002244.1:333002-334157	0.74	0.83	0.76	0.63	0.31	0.62	0.66	0.63	0.69	0.63	0.65	0.74	0.715	0.64	0.72	0.675	0.652222222	0.681428571	0.583631782	-0.029206349	0.111460008	0.66	0.675	0.015	0.015	0.708807499
XM_027361875.1|LOC113810169|QCYY01002089.1|+	3496.6	1383	QCYY01002089.1:1208-3501	NA	NA	NA	NA	NA	0.74	1	0.71	1	1	1	1	1	1	1	1	0.8625	1	0.182635744	-0.1375	0.111445054	0.87	1	0.13	0.13	0.330275417
XM_027360744.1|LOC113809213|QCYY01002004.1|-	54.7	3617	QCYY01002004.1:3515-3804	0.27	0.4	0.28	NA	0.32	0.37	0.35	0.38	0.3	0.5	0.43	0.61	0.52	0.495	0.19	0.405	0.33375	0.45	0.061742051	-0.11625	0.110805492	0.335	0.495	0.16	0.16	0.167295504
XM_027362500.1|LOC113810854|QCYY01000215.1|+	130.6	42036	QCYY01000215.1:41634-42232	0.87	1	0.83	NA	0.6	0.75	0.99	0.94	0.92	0.91	1	0.87	1	0.91	0.85	1	0.8625	0.934285714	0.20922854	-0.071785714	0.110763583	0.895	0.91	0.015	0.015	0.367389421
XM_027352863.1|LOC113802307|QCYY01000931.1|+	1725.2	318723	QCYY01000931.1:318531-318901	0.37	0.43	0.38	0.46	0.14	0.39	0.45	0.42	0.41	0.5	0.54	0.49	0.56	0.43	0.66	0.45	0.383333333	0.518571429	0.007589365	-0.135238095	0.110121145	0.41	0.5	0.09	0.09	0.04535898
XM_027366660.1|LOC113814611|QCYY01002546.1|+	1292239.1	205740	QCYY01002546.1:205437-205932	NA	NA	NA	NA	NA	0.51	0.58	0.48	0.46	0.45	0.135	0.42	0.43	0.44	0.4	0.45	0.5075	0.389285714	0.04375476	0.118214286	0.11007642	0.495	0.43	-0.065	0.065	0.134909684
XR_003477575.1|LOC113825169|QCYY01003703.1|+	223.5	97881	QCYY01003703.1:97429-98927	NA	0.27	0.29	0.29	NA	0.22	0.27	0.22	0.31	0.42	0.53	0.5	0.485	0.48	0.41	0.435	0.267142857	0.465714286	1.28E-06	-0.198571429	0.110024972	0.27	0.48	0.21	0.21	6.43E-05
XR_003476212.1|LOC113811282|QCYY01001137.1|-	119.4	76280	QCYY01001137.1:75596-76446	0.84	0.47	NA	NA	NA	NA	0.52	0.62	0.48	0.51	0.61	0.47	0.51	0.445	0.49	0.47	0.586	0.500714286	0.291071069	0.085285714	0.110023241	0.52	0.49	-0.03	0.03	0.458259141
XM_027367208.1|LOC113815118|QCYY01002595.1|+	44952.2	253381	QCYY01002595.1:252432-253681	NA	NA	NA	NA	NA	0.36	0.5	0.45	0.51	0.25	0.26	0.3	0.265	0.24	0.23	0.23	0.455	0.253571429	0.007369544	0.201428571	0.110006198	0.475	0.25	-0.225	0.225	0.04535898
XM_027367051.1|LOC113814965|QCYY01001167.1|+	53.9	447327	QCYY01001167.1:447176-447607	0.69	0.67	0.76	NA	NA	0.75	0.89	0.66	0.72	0.88	0.55	0.64	NA	0.69	0.63	0.51	0.734285714	0.65	0.203443959	0.084285714	0.10974329	0.72	0.635	-0.085	0.085	0.360704946
XM_027352859.1|LOC113802307|QCYY01000931.1|+	1714.4	318723	QCYY01000931.1:318540-318901	0.37	0.43	0.38	0.46	0.14	0.39	0.45	0.42	0.4	0.5	0.53	0.49	NA	0.42	0.665	0.45	0.382222222	0.509166667	0.020345169	-0.126944444	0.109606439	0.4	0.495	0.095	0.095	0.086946809
XM_027382974.1|LOC113829801|QCYY01000638.1|-	109.5	252984	QCYY01000638.1:252531-253211	NA	0.48	0.47	0.46	0.32	0.44	0.45	0.48	0.49	0.55	NA	0.71	NA	NA	0.69	0.595	0.44875	0.63625	0.00861142	-0.1875	0.10958859	0.465	0.6425	0.1775	0.1775	0.048459294
XM_027368057.1|LOC113816031|QCYY01002659.1|-	369.7	604573	QCYY01002659.1:604322-604951	0.75	0.77	0.7	0.95	0.86	0.71	0.86	0.73	0.71	0.81	0.94	NA	NA	0.99	0.63	0.715	0.782222222	0.817	0.653356055	-0.034777778	0.109447288	0.75	0.81	0.06	0.06	0.764781119
XM_027374061.1|LOC113821554|QCYY01003233.1|+	311.9	241420	QCYY01003233.1:241250-241636	NA	NA	NA	NA	NA	0.72	0.69	0.43	0.54	0.35	0.48	0.58	0.51	0.44	0.49	0.495	0.595	0.477857143	0.183160216	0.117142857	0.10932645	0.615	0.49	-0.125	0.125	0.330451372
XM_027365353.1|LOC113813383|QCYY01002421.1|+	9177.3	491184	QCYY01002421.1:490917-491269	NA	NA	NA	NA	0.76	0.7	0.99	1	0.99	1	1	1	1	1	NA	1	0.888	1	0.16107828	-0.112	0.109220378	0.99	1	0.01	0.01	0.303180998
XM_027359126.1|LOC113807833|QCYY01001843.1|-	59.7	448669	QCYY01001843.1:447786-448984	0.47	0.38	0.46	NA	0.19	0.43	0.5	0.5	0.44	0.53	0.48	NA	0.67	0.38	0.435	0.58	0.42125	0.5125	0.12977463	-0.09125	0.109095306	0.45	0.505	0.055	0.055	0.262103712
XM_027364356.1|LOC113812463|QCYY01002331.1|+	2171.2	187916	QCYY01002331.1:187765-188518	NA	NA	NA	NA	0.49	0.68	0.78	0.67	0.74	0.6	0.95	0.695	0.725	0.665	0.66	0.705	0.672	0.714285714	0.53313855	-0.042285714	0.108404406	0.68	0.695	0.015	0.015	0.665522765
XM_027357743.1|LOC113806584|QCYY01001744.1|+	739.9	98581	QCYY01001744.1:98379-99682	0.66	0.69	0.8	NA	0.67	0.46	0.54	0.43	0.48	0.7	0.7	0.71	0.7	0.695	0.68	0.685	0.59125	0.695714286	0.060817545	-0.104464286	0.108183046	0.6	0.7	0.1	0.1	0.166467358
XM_027370459.1|LOC113818275|QCYY01002881.1|+	150.8	634026	QCYY01002881.1:633804-634260	0.52	0.47	0.59	0.41	0.35	0.47	0.48	0.38	0.38	0.61	0.67	0.43	0.605	0.595	0.645	0.65	0.45	0.600714286	0.002289947	-0.150714286	0.108169909	0.47	0.61	0.14	0.14	0.020956482
XM_027375296.1|LOC113822757|QCYY01003359.1|-	229.1	1312867	QCYY01003359.1:1312575-1313018	NA	NA	NA	NA	0.12	0.27	0.41	0.33	0.34	0.26	0.53	0.42	0.44	0.42	0.395	0.435	0.294	0.414285714	0.074859373	-0.120285714	0.108142022	0.33	0.42	0.09	0.09	0.188274953
XM_027356905.1|LOC113805843|QCYY01001675.1|-	273.8	698517	QCYY01001675.1:698099-698668	NA	NA	NA	NA	NA	0.69	1	0.77	0.95	1	1	0.84	0.9	0.815	0.795	0.965	0.8525	0.902142857	0.568564202	-0.049642857	0.108069843	0.86	0.9	0.04	0.04	0.696106983
XM_027376995.1|LOC113824259|QCYY01001260.1|+	462.3	394432	QCYY01001260.1:394035-396331	0.58	0.42	0.31	0.38	0.2	0.45	0.63	0.45	0.5	0.53	0.52	0.52	0.54	0.53	0.545	0.54	0.435555556	0.532142857	0.05855749	-0.096587302	0.108058144	0.45	0.53	0.08	0.08	0.162233151
XM_027354046.1|LOC113803295|QCYY01001403.1|-	112.2	454329	QCYY01001403.1:452071-454542	0.61	0.5	0.49	NA	0.23	0.38	0.64	0.42	0.48	NA	NA	0.53	NA	0.53	0.505	0.545	0.46875	0.5275	0.246059347	-0.05875	0.107921127	0.485	0.53	0.045	0.045	0.412986403
XM_027373607.1|LOC113821143|QCYY01003180.1|+	83921	133360	QCYY01003180.1:132750-133560	NA	0.87	0.91	0.93	0.72	1	1	1	1	0.86	1	0.77	0.805	0.83	0.68	0.92	0.92875	0.837857143	0.106830533	0.090892857	0.10781046	0.965	0.83	-0.135	0.135	0.233225212
XM_027363730.1|LOC113811885|QCYY01002268.1|-	576.3	237499	QCYY01002268.1:237378-237650	0.36	0.45	0.43	NA	0.22	0.42	0.61	0.42	0.47	0.68	0.51	0.5	0.52	0.495	NA	0.48	0.4225	0.530833333	0.047482421	-0.108333333	0.10777788	0.425	0.505	0.08	0.08	0.142920511
XM_027359880.1|LOC113808462|QCYY01001113.1|-	88.1	1630536	QCYY01001113.1:1628310-1630818	0.94	0.75	0.65	0.64	0.44	0.56	0.64	0.72	0.6	0.66	0.68	0.68	0.69	0.785	0.74	0.725	0.66	0.708571429	0.344666959	-0.048571429	0.107618152	0.64	0.69	0.05	0.05	0.511915189
XM_027373347.1|LOC113820944|QCYY01003161.1|+	282425.4	330337	QCYY01003161.1:330186-331442	0.21	0.23	0.12	NA	NA	0.18	0.27	0.24	0.22	0.445	0.315	0.42	0.385	0.395	0.405	0.43	0.21	0.399285714	5.48E-06	-0.189285714	0.107497125	0.22	0.405	0.185	0.185	0.000215852
XM_027379567.1|LOC113826677|QCYY01004139.1|+	598.3	192167	QCYY01004139.1:191204-192871	NA	NA	NA	NA	0.59	0.72	1	0.74	0.71	0.76	0.73	0.83	0.685	0.745	0.91	0.72	0.752	0.768571429	0.829318802	-0.016571429	0.107329851	0.72	0.745	0.025	0.025	0.89728397
XR_003477028.1|LOC113819556|QCYY01003018.1|+	124	236110	QCYY01003018.1:235959-237750	0.67	0.61	0.64	0.84	0.44	0.71	0.95	0.63	0.72	0.68	0.73	0.65	0.74	0.69	0.68	0.7	0.69	0.695714286	0.910718382	-0.005714286	0.107300202	0.67	0.69	0.02	0.02	0.953885381
XM_027361797.1|LOC113810113|QCYY01002086.1|+	498.2	414394	QCYY01002086.1:414243-414748	0.69	0.63	0.84	NA	0.39	0.57	0.72	0.57	0.61	0.665	0.795	0.685	0.705	0.69	0.71	0.75	0.6275	0.714285714	0.113722389	-0.086785714	0.107184754	0.62	0.705	0.085	0.085	0.244152807
XM_027377405.1|LOC113824643|QCYY01003560.1|+	1625.4	988373	QCYY01003560.1:988222-988655	0.65	0.52	0.53	NA	0.26	0.55	0.59	0.55	0.69	0.68	0.57	0.61	0.59	0.465	0.565	0.685	0.5425	0.595	0.348378901	-0.0525	0.10705139	0.55	0.59	0.04	0.04	0.514896059
XM_027380303.1|LOC113827405|QCYY01001288.1|-	146.5	80184	QCYY01001288.1:78599-80427	NA	0.66	0.72	0.66	0.42	0.76	0.9	0.68	0.78	0.71	0.85	0.68	0.72	0.635	0.685	0.725	0.6975	0.715	0.755811886	-0.0175	0.10703582	0.7	0.71	0.01	0.01	0.844176119
XM_027377324.1|LOC113824546|QCYY01001031.1|-	37.4	263451	QCYY01001031.1:263269-263655	0.66	0.47	0.66	NA	NA	0.51	0.55	0.72	0.78	0.41	0.46	0.59	0.51	0.54	0.47	0.56	0.621428571	0.505714286	0.04252396	0.115714286	0.107030344	0.66	0.51	-0.15	0.15	0.133773291
XM_027370536.1|LOC113818336|QCYY01002886.1|+	283.2	216462	QCYY01002886.1:216280-218354	0.77	0.56	0.6	0.74	0.33	0.59	0.77	0.62	0.69	0.62	0.69	0.62	0.64	0.72	0.67	0.73	0.63	0.67	0.434109623	-0.04	0.106801997	0.62	0.67	0.05	0.05	0.577601851
XM_027375218.1|LOC113822686|QCYY01003350.1|-	1568189.4	724982	QCYY01003350.1:724534-725525	NA	NA	NA	NA	1	1	1	1	1	0.94	0.625	0.955	0.89	0.875	0.98	0.925	1	0.884285714	0.043305793	0.115714286	0.106738849	1	0.925	-0.075	0.075	0.134828346
XM_027354316.1|LOC113803523|QCYY01001430.1|+	68.3	637018	QCYY01001430.1:636844-637279	0.72	0.67	0.91	NA	NA	0.57	0.66	0.58	0.51	0.71	0.81	0.74	0.83	0.71	0.745	0.74	0.66	0.755	0.111262519	-0.095	0.10671223	0.66	0.74	0.08	0.08	0.241735832
XM_027353272.1|LOC113802667|QCYY01000976.1|+	33.7	284112	QCYY01000976.1:283940-284733	0.5	0.58	0.53	NA	NA	0.36	0.47	0.41	0.58	0.62	0.43	0.71	0.595	0.73	0.57	0.585	0.49	0.605714286	0.036525715	-0.115714286	0.106585363	0.5	0.595	0.095	0.095	0.121840759
XM_027376216.1|LOC113823550|QCYY01003442.1|+	411.8	10659	QCYY01003442.1:10378-10894	0.49	0.29	0.67	NA	NA	0.41	0.51	0.47	0.51	0.51	0.435	0.24	0.49	0.475	0.34	0.43	0.478571429	0.417142857	0.299136176	0.061428571	0.106477052	0.49	0.435	-0.055	0.055	0.468078369
XM_027369570.1|LOC113817495|QCYY01001185.1|-	37.4	1002416	QCYY01001185.1:1001428-1002799	0.8	0.51	0.52	NA	NA	0.38	0.51	0.46	0.49	0.64	0.56	0.65	0.56	0.68	0.56	0.65	0.524285714	0.614285714	0.129894665	-0.09	0.106443505	0.51	0.64	0.13	0.13	0.262103712
XM_027359313.1|LOC113807991|QCYY01001113.1|-	54	105674	QCYY01001113.1:104941-105825	0.84	0.67	0.67	NA	NA	0.64	0.78	0.46	0.61	0.8	0.7	0.82	0.58	0.7	NA	0.675	0.667142857	0.7125	0.454415606	-0.045357143	0.105939025	0.67	0.7	0.03	0.03	0.594084471
XM_027364819.1|LOC113812897|QCYY01002374.1|-	43.4	482844	QCYY01002374.1:482624-483003	0.7	0.46	NA	NA	NA	0.61	0.67	0.67	0.65	0.55	0.82	NA	0.805	0.71	NA	0.75	0.626666667	0.727	0.134695931	-0.100333333	0.10586226	0.66	0.75	0.09	0.09	0.267702283
XM_027369200.1|LOC113817189|QCYY01002776.1|+	499.9	231762	QCYY01002776.1:231591-231962	1	1	1	NA	NA	1	0.9	0.86	0.97	0.805	0.825	0.88	0.89	0.65	0.75	0.865	0.961428571	0.809285714	0.002669511	0.152142857	0.105565588	1	0.825	-0.175	0.175	0.023034067
XM_027377145.1|LOC113824407|QCYY01003529.1|-	32.5	85462	QCYY01003529.1:84923-86292	NA	NA	NA	NA	NA	0.29	0.58	0.27	0.35	0.38	0.37	0.51	0.41	0.585	0.43	0.38	0.3725	0.437857143	0.444960889	-0.065357143	0.105233507	0.32	0.41	0.09	0.09	0.585951404
XM_027382229.1|LOC113829132|QCYY01000564.1|+	119.2	97786	QCYY01000564.1:97635-98250	0.36	0.49	0.56	NA	NA	0.26	0.33	0.19	0.34	0.35	0.44	0.51	NA	0.4	NA	0.4	0.361428571	0.42	0.314438163	-0.058571429	0.105007215	0.34	0.4	0.06	0.06	0.486976026
XM_027369361.1|LOC113817335|QCYY01000280.1|-	71.4	417736	QCYY01000280.1:417540-417887	0.51	0.46	0.67	NA	NA	0.45	0.52	0.31	0.56	0.34	0.42	0.57	0.34	0.42	NA	0.39	0.497142857	0.413333333	0.150651794	0.083809524	0.104789166	0.51	0.405	-0.105	0.105	0.291024574
XM_027350895.1|LOC113800170|QCYY01000753.1|+	88.7	300706	QCYY01000753.1:300539-301040	0.62	0.61	0.84	NA	NA	0.62	0.71	0.58	0.67	0.78	0.74	0.61	NA	0.49	0.715	0.845	0.664285714	0.696666667	0.613879944	-0.032380952	0.10477846	0.62	0.7275	0.1075	0.1075	0.734709681
XM_027369898.1|LOC113817801|QCYY01002834.1|-	42.9	39774	QCYY01002834.1:39464-40294	0.77	0.61	0.67	NA	NA	0.54	0.65	0.42	0.64	0.75	0.66	0.51	NA	0.71	NA	0.735	0.614285714	0.673	0.353676264	-0.058714286	0.104666679	0.64	0.71	0.07	0.07	0.518190906
XM_027355456.1|LOC113804564|QCYY01001540.1|-	311.7	397394	QCYY01001540.1:396703-399457	NA	NA	NA	NA	0.59	0.76	1	0.8	0.88	0.85	0.8	0.72	0.84	0.875	0.705	0.86	0.806	0.807142857	0.988029281	-0.001142857	0.104584314	0.8	0.84	0.04	0.04	0.99166225
XM_027381617.1|LOC113828614|QCYY01000505.1|+	77.2	1329733	QCYY01000505.1:1329413-1330209	NA	NA	NA	NA	NA	0.28	0.37	0.36	0.42	0.43	0.63	0.56	0.56	0.445	0.49	0.54	0.3575	0.522142857	0.003534074	-0.164642857	0.104579244	0.365	0.54	0.175	0.175	0.028588136
XM_027357765.1|LOC113806622|QCYY01001746.1|+	37.8	234600	QCYY01001746.1:234367-236367	NA	NA	0.51	NA	NA	NA	0.59	0.37	0.61	0.53	0.72	0.73	0.54	0.465	0.52	0.53	0.52	0.576428571	0.433006122	-0.056428571	0.104470527	0.55	0.53	-0.02	0.02	0.577601851
XM_027366471.1|LOC113814440|QCYY01002524.1|+	838.1	9965	QCYY01002524.1:9144-10320	0.3	0.43	0.23	0.3	NA	0.33	0.36	0.29	0.34	0.46	0.495	0.55	0.47	0.455	0.485	0.575	0.3225	0.498571429	2.09E-05	-0.176071429	0.104393943	0.315	0.485	0.17	0.17	0.000652743
XM_027357067.1|LOC113805978|QCYY01001686.1|-	124.9	282420	QCYY01001686.1:282243-282661	0.48	0.44	0.46	0.37	0.18	0.49	0.41	0.25	0.33	0.39	0.48	0.38	NA	NA	0.42	0.595	0.378888889	0.453	0.195341298	-0.074111111	0.104301049	0.41	0.42	0.01	0.01	0.348384284
XM_027371014.1|LOC113818823|QCYY01000294.1|-	1774.2	26694	QCYY01000294.1:26281-26845	0.53	0.5	0.52	0.45	0.14	0.44	0.62	0.5	0.52	0.44	0.41	0.53	0.55	0.48	0.465	0.55	0.468888889	0.489285714	0.68661366	-0.020396825	0.104290759	0.5	0.48	-0.02	0.02	0.788430895
XM_027361876.1|LOC113810170|QCYY01002089.1|-	65.6	22919	QCYY01002089.1:22491-23587	0.61	0.36	NA	NA	NA	0.43	0.6	0.38	0.38	0.33	0.47	0.53	0.29	0.35	NA	0.445	0.46	0.4025	0.363726389	0.0575	0.10401322	0.405	0.3975	-0.0075	0.0075	0.521036089
XM_027370972.1|LOC113818783|QCYY01002935.1|-	8228	198841	QCYY01002935.1:198650-199330	0.88	0.74	0.63	NA	0.43	0.73	0.85	0.75	0.77	0.7	0.685	0.78	0.745	0.675	0.65	0.705	0.7225	0.705714286	0.756590517	0.016785714	0.103913884	0.745	0.7	-0.045	0.045	0.844176119
XM_027378874.1|LOC113826010|QCYY01003951.1|+	84.9	37262	QCYY01003951.1:37080-37453	0.54	0.44	NA	0.38	0.22	0.61	0.57	0.55	0.57	0.57	0.49	0.65	0.545	0.535	0.52	0.505	0.485	0.545	0.264383375	-0.06	0.103868048	0.545	0.535	-0.01	0.01	0.430038309
XM_027379664.1|LOC113826778|QCYY01004168.1|-	1100.8	195152	QCYY01004168.1:193754-198094	0.54	0.5	0.49	0.36	0.13	0.22	0.38	0.27	0.35	0.37	0.39	0.38	0.44	0.35	0.43	0.41	0.36	0.395714286	0.468999047	-0.035714286	0.103728411	0.36	0.39	0.03	0.03	0.608758075
XR_003476676.1|LOC113816037|QCYY01002659.1|-	127.9	791047	QCYY01002659.1:790410-791319	0.49	0.36	0.23	NA	NA	0.22	0.37	0.28	0.26	0.43	0.45	NA	0.41	0.52	NA	0.455	0.315714286	0.453	0.009075913	-0.137285714	0.103582605	0.28	0.45	0.17	0.17	0.049369541
XM_027365399.1|LOC113813425|QCYY01002425.1|-	422.5	125092	QCYY01002425.1:124114-125243	0.68	0.65	0.65	0.56	0.37	0.54	0.62	0.56	0.63	0.7	0.67	0.78	0.83	0.615	0.655	0.585	0.584444444	0.690714286	0.035669752	-0.106269841	0.103524856	0.62	0.67	0.05	0.05	0.120585059
XM_027358256.1|LOC113807088|QCYY01001780.1|+	58.8	78895	QCYY01001780.1:78112-79817	0.72	0.72	0.67	0.56	0.84	0.6	0.82	0.91	0.74	NA	NA	NA	NA	NA	0.71	0.66	0.731111111	0.685	0.344353619	0.046111111	0.103449592	0.72	0.685	-0.035	0.035	0.511915189
XM_027381482.1|LOC113828503|QCYY01000490.1|-	1463.2	754901	QCYY01000490.1:754786-755190	0.52	0.54	0.52	0.59	0.69	0.56	0.57	0.49	0.68	NA	NA	NA	NA	NA	0.81	0.735	0.573333333	0.7725	0.050891536	-0.199166667	0.103403446	0.56	0.7725	0.2125	0.2125	0.149700426
XM_027373175.1|LOC113820812|QCYY01003151.1|+	104.1	14830	QCYY01003151.1:14610-16405	0.46	0.42	0.51	0.45	0.23	0.42	0.58	0.45	0.6	NA	0.59	0.48	NA	0.59	0.615	0.52	0.457777778	0.559	0.039870569	-0.101222222	0.103220797	0.45	0.59	0.14	0.14	0.12900977
LOC113826898_df_pt|LOC113826898|QCYY01004216.1|-	218.5	26805	QCYY01004216.1:26512-26956	NA	NA	NA	NA	0.12	0.26	0.5	0.33	0.34	0.36	0.465	0.37	0.4	0.44	0.41	0.45	0.31	0.413571429	0.170328087	-0.103571429	0.103098768	0.33	0.41	0.08	0.08	0.315577191
XM_027357377.1|LOC113806262|QCYY01001710.1|+	17.8	165968	QCYY01001710.1:165682-166339	0.78	0.53	0.51	NA	NA	0.37	0.48	0.39	0.39	0.46	0.51	0.46	0.46	0.45	NA	0.535	0.492857143	0.479166667	0.812127775	0.013690476	0.102943848	0.48	0.46	-0.02	0.02	0.883089619
XM_027358602.1|LOC113807369|QCYY01001806.1|-	477.6	412204	QCYY01001806.1:412008-412725	NA	NA	NA	NA	NA	0.63	1	0.85	0.87	0.88	0.96	0.8	0.82	0.855	0.71	0.845	0.8375	0.838571429	0.990221633	-0.001071429	0.102865755	0.86	0.845	-0.015	0.015	0.99166225
XM_027380109.1|LOC113827213|QCYY01004310.1|+	31.4	497639	QCYY01004310.1:497428-497921	0.69	0.52	0.48	NA	NA	0.6	0.69	0.56	0.76	0.68	0.53	0.73	0.67	0.52	0.43	0.675	0.614285714	0.605	0.873395342	0.009285714	0.102628237	0.6	0.67	0.07	0.07	0.928080169
XM_027351673.1|LOC113800868|QCYY01000828.1|-	2039.8	337601	QCYY01000828.1:336579-338030	0.88	0.82	0.84	0.81	0.5	0.8	0.97	0.87	0.88	0.84	0.89	0.92	0.895	0.86	0.86	0.92	0.818888889	0.883571429	0.183462517	-0.06468254	0.102566543	0.84	0.89	0.05	0.05	0.330451372
XM_027367267.1|LOC113815191|QCYY01002596.1|-	2257.7	477220	QCYY01002596.1:476326-477371	NA	NA	NA	NA	0.88	0.68	0.94	0.71	0.74	0.84	0.73	0.71	1	0.8	0.705	0.775	0.79	0.794285714	0.948264335	-0.004285714	0.102547107	0.74	0.775	0.035	0.035	0.976968921
XR_003476390.1|LOC113813384|QCYY01002421.1|-	12205.4	499384	QCYY01002421.1:497625-503795	NA	NA	NA	NA	0.77	0.77	1	0.63	0.68	0.695	0.625	0.695	0.77	0.705	NA	0.74	0.77	0.705	0.375478699	0.065	0.102065042	0.77	0.7	-0.07	0.07	0.52718949
XM_027367586.1|LOC113815521|QCYY01002621.1|+	503.6	1730584	QCYY01002621.1:1730185-1730731	0.7	0.59	0.56	NA	0.41	0.59	0.53	0.49	0.35	0.42	0.5	0.32	0.505	0.53	0.375	0.475	0.5275	0.446428571	0.121354834	0.081071429	0.102041075	0.545	0.475	-0.07	0.07	0.249880635
XM_027362816.1|LOC113811144|QCYY01002184.1|+	66.8	123119	QCYY01002184.1:122734-123786	0.57	0.61	0.47	0.5	0.36	0.52	0.73	0.38	0.64	0.6	0.59	0.68	0.575	0.565	0.6	0.68	0.531111111	0.612857143	0.090270052	-0.081746032	0.101978347	0.52	0.6	0.08	0.08	0.209167947
XM_027375781.1|LOC113823162|QCYY01003404.1|+	98.8	571558	QCYY01003404.1:571407-571797	0.87	0.87	0.81	NA	NA	0.65	0.79	0.69	0.59	0.58	0.74	0.76	0.78	0.82	0.72	0.91	0.752857143	0.758571429	0.921111616	-0.005714286	0.10158091	0.79	0.76	-0.03	0.03	0.961436779
XM_027375905.1|LOC113823288|QCYY01003420.1|+	4472.1	22775	QCYY01003420.1:22620-22998	0.68	0.71	0.69	0.44	0.48	0.49	0.71	0.66	0.66	0.68	0.63	0.755	0.76	0.75	0.745	0.71	0.613333333	0.718571429	0.025134206	-0.105238095	0.10137184	0.66	0.745	0.085	0.085	0.09648979
XM_027371797.1|LOC113819577|QCYY01003020.1|-	104	67577	QCYY01003020.1:64773-68668	0.97	0.69	0.69	NA	NA	0.68	1	0.7	0.81	0.73	0.79	0.82	0.85	0.715	0.735	0.795	0.791428571	0.776428571	0.796616555	0.015	0.101283657	0.7	0.79	0.09	0.09	0.874829817
XM_027380490.1|LOC113827590|QCYY01001294.1|-	126.8	137913	QCYY01001294.1:136500-138064	NA	0.6	0.8	NA	NA	0.8	1	0.66	0.81	0.88	0.75	0.8	0.83	0.72	0.74	0.7	0.778333333	0.774285714	0.949717278	0.004047619	0.100874382	0.8	0.75	-0.05	0.05	0.976968921
XM_027352176.1|LOC113801627|QCYY01000883.1|+	208.2	200276	QCYY01000883.1:199794-201832	0.59	0.58	0.56	0.5	0.25	0.47	0.73	0.44	0.56	0.51	0.51	0.55	0.61	0.575	0.555	0.59	0.52	0.557142857	0.439612357	-0.037142857	0.100705842	0.56	0.555	-0.005	0.005	0.583146113
XM_027357759.1|LOC113806538|QCYY01001096.1|-	140.4	180339	QCYY01001096.1:178708-180490	0.59	0.55	0.59	0.76	0.38	0.66	0.85	0.57	0.66	0.65	0.68	0.62	0.7	0.655	0.64	0.675	0.623333333	0.66	0.442668267	-0.036666667	0.100678945	0.59	0.655	0.065	0.065	0.584631852
XM_027356810.1|LOC113805750|QCYY01001669.1|+	45.2	859229	QCYY01001669.1:858947-859900	0.48	0.45	0.57	NA	NA	0.49	0.58	0.33	0.53	0.56	0.68	0.67	0.695	0.595	0.645	0.53	0.49	0.625	0.006286851	-0.135	0.100646946	0.49	0.645	0.155	0.155	0.040977604
XM_027354259.1|LOC113803465|QCYY01001426.1|-	676.9	299225	QCYY01001426.1:298838-299395	0.83	0.78	0.85	0.86	0.47	0.68	0.76	0.79	0.81	0.87	0.91	0.77	0.815	0.835	0.79	0.835	0.758888889	0.832142857	0.125548105	-0.073253968	0.1006184	0.79	0.835	0.045	0.045	0.256185998
XM_027372083.1|LOC113819864|QCYY01003060.1|+	2577.2	428690	QCYY01003060.1:428539-428780	0.77	0.71	0.7	0.79	0.59	0.83	0.83	0.81	0.81	0.795	0.98	0.945	0.93	0.815	0.835	0.94	0.76	0.891428571	0.004469568	-0.131428571	0.10056507	0.79	0.93	0.14	0.14	0.03358585
XM_027352559.1|LOC113802097|QCYY01000909.1|+	29895.5	517231	QCYY01000909.1:517066-517357	NA	NA	NA	NA	NA	0.62	0.92	0.79	0.83	0.79	0.6	0.79	0.84	0.705	0.665	0.825	0.79	0.745	0.557531041	0.045	0.10052589	0.81	0.79	-0.02	0.02	0.688178642
XM_027383658.1|LOC113830443|QCYY01000700.1|+	39.3	944775	QCYY01000700.1:944624-946048	0.45	0.42	0.46	NA	0.29	0.55	0.54	0.56	0.47	0.34	0.36	NA	NA	NA	0.29	0.315	0.4675	0.32625	0.002547897	0.14125	0.10032806	0.465	0.3275	-0.1375	0.1375	0.022411603
XM_027364456.1|LOC113812551|QCYY01002338.1|-	649.5	46207	QCYY01002338.1:46051-46466	0.21	0.21	0.25	NA	0.18	0.33	0.41	0.33	0.38	0.405	0.355	0.55	0.4	0.395	0.415	0.425	0.2875	0.420714286	0.004279611	-0.133214286	0.100293617	0.29	0.405	0.115	0.115	0.032582581
XM_027370767.1|LOC113818568|QCYY01002914.1|-	30.7	143901	QCYY01002914.1:143555-144121	1	0.76	0.69	NA	NA	NA	0.57	0.75	0.8	0.73	0.77	0.8	0.84	0.71	0.695	0.69	0.761666667	0.747857143	0.829938153	0.013809524	0.100204918	0.755	0.73	-0.025	0.025	0.89728397
XM_027368306.1|LOC113816267|QCYY01002685.1|-	5790.9	53017	QCYY01002685.1:52846-53351	NA	NA	NA	NA	0.5	0.75	0.77	0.69	0.7	0.56	0.58	0.56	0.625	0.565	0.5	0.475	0.682	0.552142857	0.050704848	0.129857143	0.100048284	0.7	0.56	-0.14	0.14	0.149700426
XM_027369197.1|LOC113817185|QCYY01002776.1|+	234.5	76929	QCYY01002776.1:76691-77239	0.64	0.62	0.58	NA	NA	0.65	0.72	0.58	0.68	0.71	0.8	0.625	0.93	0.6	0.8	0.725	0.638571429	0.741428571	0.058870248	-0.102857143	0.099980767	0.64	0.725	0.085	0.085	0.162233151
XM_027368543.1|LOC113816502|QCYY01002708.1|+	86.6	81239	QCYY01002708.1:80985-84112	0.63	0.42	0.52	0.47	0.17	0.36	0.53	0.53	0.44	0.37	0.44	0.4	0.48	0.41	0.405	0.42	0.452222222	0.417857143	0.470367176	0.034365079	0.09993279	0.47	0.41	-0.06	0.06	0.60966046
XM_027377379.1|LOC113824604|QCYY01001263.1|-	21.4	624083	QCYY01001263.1:623434-624398	NA	0.75	NA	NA	NA	0.49	0.56	0.41	0.48	0.69	0.56	0.47	0.59	0.6	0.62	0.665	0.538	0.599285714	0.377902501	-0.061285714	0.099889143	0.49	0.6	0.11	0.11	0.52718949
XM_027375043.1|LOC113822492|QCYY01003335.1|+	75.1	204289	QCYY01003335.1:203853-205470	0.75	0.78	0.81	NA	0.56	0.81	1	0.66	0.71	0.78	0.66	0.78	0.85	0.74	0.805	0.71	0.76	0.760714286	0.989152537	-0.000714286	0.099793835	0.765	0.78	0.015	0.015	0.99166225
XM_027353566.1|LOC113802917|QCYY01001356.1|+	227.5	87138	QCYY01001356.1:86984-87759	NA	NA	NA	NA	NA	0.12	0.24	0.16	0.21	0.22	0.51	0.265	0.295	0.265	0.235	0.29	0.1825	0.297142857	0.032760631	-0.114642857	0.099585505	0.185	0.265	0.08	0.08	0.114598964
XM_027370011.1|LOC113817898|QCYY01002846.1|-	34.4	158261	QCYY01002846.1:157726-158470	0.6	0.57	0.5	0.48	0.28	0.52	0.51	0.35	0.45	NA	0.34	NA	NA	NA	NA	0.45	0.473333333	0.395	0.356327742	0.078333333	0.099443908	0.5	0.395	-0.105	0.105	0.518190906
XM_027365479.1|LOC113813489|QCYY01002433.1|+	42.1	374212	QCYY01002433.1:374061-375089	NA	NA	NA	NA	NA	0.63	1	0.77	0.8	0.9	0.89	0.75	0.72	0.77	0.79	0.835	0.8	0.807857143	0.92739513	-0.007857143	0.099373035	0.785	0.79	0.005	0.005	0.964661295
XM_027373315.1|LOC113820940|QCYY01003161.1|+	245668.9	300881	QCYY01003161.1:300730-301985	0.5	0.49	0.35	0.38	0.25	0.41	0.57	0.53	0.49	0.62	0.435	0.575	0.525	0.535	0.555	0.585	0.441111111	0.547142857	0.021035056	-0.106031746	0.09911273	0.49	0.555	0.065	0.065	0.088260901
XM_027366182.1|LOC113814125|QCYY01001161.1|+	27	508190	QCYY01001161.1:507990-508504	0.56	0.7	0.58	0.59	0.37	0.64	0.55	0.5	0.47	NA	0.39	NA	NA	NA	NA	0.52	0.551111111	0.455	0.348088142	0.096111111	0.099022495	0.56	0.455	-0.105	0.105	0.514896059
XM_027381936.1|LOC113828882|QCYY01000528.1|-	103.4	190302	QCYY01000528.1:190166-190468	0.51	0.59	0.46	0.46	0.32	0.51	0.65	0.63	0.59	0.39	0.6	0.43	0.5	0.45	0.665	0.46	0.524444444	0.499285714	0.628652334	0.02515873	0.098939691	0.51	0.46	-0.05	0.05	0.742580201
XM_027354222.1|LOC113803442|QCYY01001422.1|+	1828.7	307189	QCYY01001422.1:306805-307343	NA	NA	NA	NA	NA	0.5	0.74	0.49	0.52	0.445	0.43	0.405	0.44	0.38	0.41	0.425	0.5625	0.419285714	0.093928549	0.143214286	0.098870898	0.51	0.425	-0.085	0.085	0.214560994
XM_027365385.1|LOC113813414|QCYY01002423.1|-	39.6	248069	QCYY01002423.1:247378-248424	0.57	0.47	NA	NA	NA	0.48	0.57	0.48	0.47	0.62	0.64	0.64	NA	0.61	0.71	0.77	0.506666667	0.665	0.000736747	-0.158333333	0.098484732	0.48	0.64	0.16	0.16	0.010429576
XM_027367082.1|LOC113815000|QCYY01000258.1|-	34.7	125466	QCYY01000258.1:124281-125725	0.55	0.39	0.44	NA	0.18	0.35	0.44	0.3	0.41	NA	0.47	0.47	NA	0.41	0.53	0.48	0.3825	0.472	0.065924374	-0.0895	0.098436495	0.4	0.47	0.07	0.07	0.176187266
XM_027380229.1|LOC113827346|QCYY01004363.1|+	7418	12324	QCYY01004363.1:12173-13116	0.84	0.64	0.68	0.68	0.46	0.63	0.85	0.66	0.79	0.68	0.73	0.71	0.83	0.785	0.705	0.765	0.692222222	0.743571429	0.278169068	-0.051349206	0.098327154	0.68	0.73	0.05	0.05	0.446055178
XM_027354202.1|LOC113803425|QCYY01001420.1|-	65.7	117470	QCYY01001420.1:117200-117621	0.74	0.88	1	NA	NA	0.85	0.83	0.94	0.7	1	1	0.8	0.855	0.76	0.925	0.83	0.848571429	0.881428571	0.552321347	-0.032857143	0.098058068	0.85	0.855	0.005	0.005	0.683959273
XM_027382027.1|LOC113828954|QCYY01000534.1|+	144.7	330830	QCYY01000534.1:330665-331039	0.25	0.44	0.57	0.52	0.36	0.4	0.52	0.4	0.55	0.35	0.59	0.48	0.385	0.575	0.42	0.53	0.445555556	0.475714286	0.554244939	-0.03015873	0.097920035	0.44	0.48	0.04	0.04	0.685055818
XM_027375928.1|LOC113823310|QCYY01003423.1|+	1207.9	93838	QCYY01003423.1:92876-94252	NA	NA	NA	0.96	0.99	0.91	1	0.77	0.82	0.86	1	0.97	0.74	0.765	0.81	0.955	0.908333333	0.871428571	0.518124133	0.036904762	0.09781753	0.935	0.86	-0.075	0.075	0.655615174
XM_027380445.1|LOC113827556|QCYY01000446.1|-	78.8	36333	QCYY01000446.1:35113-36484	0.64	0.45	0.53	NA	NA	0.37	0.46	0.34	0.44	0.42	0.56	NA	NA	0.61	NA	0.4	0.461428571	0.4975	0.593360364	-0.036071429	0.097812436	0.45	0.49	0.04	0.04	0.718695841
XM_027374388.1|LOC113821859|QCYY01003259.1|+	77.7	635749	QCYY01003259.1:635526-636383	0.47	0.41	0.42	0.4	0.11	0.37	0.33	0.35	0.27	0.39	NA	0.51	NA	NA	0.38	0.36	0.347777778	0.41	0.235885238	-0.062222222	0.097756894	0.37	0.385	0.015	0.015	0.401714334
XM_027359112.1|LOC113807828|QCYY01001843.1|-	126.3	285991	QCYY01001843.1:284560-287844	0.13	0.17	0.31	NA	0.11	0.28	0.27	0.33	0.3	0.43	0.43	0.38	0.36	0.32	0.35	0.35	0.2375	0.374285714	0.002533419	-0.136785714	0.097604645	0.275	0.36	0.085	0.085	0.022411603
XM_027383552.1|LOC113830344|QCYY01000688.1|-	227.1	316820	QCYY01000688.1:315374-316971	0.45	0.5	0.43	0.41	0.32	0.43	0.64	0.67	0.47	0.43	0.57	0.51	NA	NA	0.37	0.52	0.48	0.48	1	0	0.097586254	0.45	0.51	0.06	0.06	1
XR_003477645.1|LOC113826172|QCYY01003989.1|+	27334.4	294264	QCYY01003989.1:294051-296192	1	0.66	0.8	0.83	1	0.82	1	0.74	0.83	0.835	1	0.84	0.835	0.845	0.83	0.85	0.853333333	0.862142857	0.854029407	-0.008809524	0.097484507	0.83	0.84	0.01	0.01	0.913519059
XM_027372596.1|LOC113820273|QCYY01003100.1|-	51	174723	QCYY01003100.1:173173-174874	0.44	0.4	0.47	0.46	0.35	0.45	0.5	0.53	0.5	0.53	0.66	0.65	0.685	0.54	0.645	0.55	0.455555556	0.608571429	0.000354013	-0.153015873	0.097382408	0.46	0.645	0.185	0.185	0.005727421
XM_027365416.1|LOC113813438|QCYY01002426.1|+	134.3	214213	QCYY01002426.1:213866-214424	0.5	0.61	0.62	NA	NA	0.48	0.55	0.46	0.39	0.65	0.74	0.65	0.64	0.48	0.6	0.645	0.515714286	0.629285714	0.021810477	-0.113571429	0.097324793	0.5	0.645	0.145	0.145	0.08983733
XM_027381242.1|LOC113828312|QCYY01004661.1|+	54	343	QCYY01004661.1:192-848	0.75	0.54	0.65	NA	NA	0.46	0.42	0.4	0.51	0.56	0.46	0.56	0.59	0.575	NA	0.465	0.532857143	0.535	0.968950992	-0.002142857	0.097278677	0.51	0.56	0.05	0.05	0.982714034
XM_027359336.1|LOC113808012|QCYY01001866.1|+	110.5	771380	QCYY01001866.1:771229-771518	0.57	0.69	0.55	NA	NA	0.47	0.53	0.56	0.4	0.67	0.68	0.63	0.625	0.625	0.785	0.6	0.538571429	0.659285714	0.014257758	-0.120714286	0.09709588	0.55	0.63	0.08	0.08	0.067631039
XM_027380463.1|LOC113827572|QCYY01000447.1|+	196.5	798165	QCYY01000447.1:797762-799594	0.6	0.4	0.5	0.34	0.2	0.37	0.59	0.38	0.42	0.45	0.465	0.44	0.5	0.435	0.525	0.435	0.422222222	0.464285714	0.363224117	-0.042063492	0.097088877	0.4	0.45	0.05	0.05	0.521036089
XM_027372597.1|LOC113820274|QCYY01003100.1|-	51.2	156451	QCYY01003100.1:154901-156602	0.44	0.4	0.47	0.47	0.35	0.45	0.51	0.53	0.5	0.53	0.66	0.65	0.685	0.54	0.645	0.55	0.457777778	0.608571429	0.000408048	-0.150793651	0.096859004	0.47	0.645	0.175	0.175	0.006373987
XM_027360382.1|LOC113808879|QCYY01001969.1|+	262.3	15168	QCYY01001969.1:14809-16623	0.64	0.59	0.67	0.65	0.28	0.45	0.62	0.51	0.55	0.55	0.62	0.54	0.55	0.495	0.62	0.62	0.551111111	0.570714286	0.674735283	-0.019603175	0.096548239	0.59	0.55	-0.04	0.04	0.777748303
GeneID_5333217_df_mr|GeneID_5333217|NC_009626.1|+	28940.5	10290	NC_009626.1:9937-10452	0.4	0.57	0.58	0.37	NA	0.23	0.33	0.25	0.32	0.395	0.345	0.365	0.315	0.32	0.37	0.345	0.38125	0.350714286	0.542263677	0.030535714	0.096506847	0.35	0.345	-0.005	0.005	0.673001221
XM_027356584.1|LOC113805558|QCYY01001649.1|+	168.3	532287	QCYY01001649.1:532080-532632	0.79	0.71	0.51	NA	NA	0.49	0.72	0.55	0.47	0.64	0.68	0.685	0.715	0.605	0.67	0.64	0.605714286	0.662142857	0.306833883	-0.056428571	0.096499872	0.55	0.67	0.12	0.12	0.476012839
XM_027362224.1|LOC113810598|QCYY01002123.1|+	118.6	522496	QCYY01002123.1:522313-522634	NA	0.59	NA	NA	NA	0.61	0.57	0.57	0.73	0.53	0.49	0.44	0.34	0.5	0.555	0.485	0.614	0.477142857	0.007609895	0.136857143	0.096456145	0.59	0.49	-0.1	0.1	0.04535898
XM_027368959.1|LOC113816963|QCYY01002740.1|-	38.2	282959	QCYY01002740.1:282670-283206	0.58	0.6	0.69	NA	0.36	0.69	0.65	0.59	0.7	0.65	0.56	0.61	0.765	0.64	0.755	0.645	0.6075	0.660714286	0.291849364	-0.053214286	0.096434039	0.625	0.645	0.02	0.02	0.458259141
XM_027376544.1|LOC113823841|QCYY01003467.1|+	64.5	224526	QCYY01003467.1:224375-225490	NA	NA	NA	NA	0.74	0.95	1	0.98	1	1	0.76	NA	0.99	1	0.9	0.925	0.934	0.929166667	0.940050668	0.004833333	0.095919	0.98	0.9575	-0.0225	0.0225	0.972244184
XM_027375500.1|LOC113822949|QCYY01003384.1|-	598.1	574672	QCYY01003384.1:574010-574823	0.93	0.71	0.73	1	1	0.82	0.93	0.84	0.85	0.935	0.835	0.795	0.98	0.96	1	0.955	0.867777778	0.922857143	0.249667618	-0.055079365	0.095827536	0.85	0.955	0.105	0.105	0.415806731
XM_027356451.1|LOC113805455|QCYY01001636.1|+	191.7	547014	QCYY01001636.1:546863-547288	0.46	0.55	0.44	0.43	0.31	0.43	0.56	0.41	0.44	NA	0.37	0.61	NA	NA	NA	0.62	0.447777778	0.533333333	0.407166344	-0.085555556	0.095770401	0.44	0.61	0.17	0.17	0.554109495
XM_027380684.1|LOC113827783|QCYY01000450.1|+	1689.9	67903	QCYY01000450.1:67673-68153	0.62	0.61	0.52	0.62	0.25	0.54	0.61	0.49	0.6	0.645	0.625	0.635	0.6	0.585	0.575	0.61	0.54	0.610714286	0.117566348	-0.070714286	0.095537405	0.6	0.61	0.01	0.01	0.246606962
XM_027383180.1|LOC113830011|QCYY01000664.1|+	36	216788	QCYY01000664.1:216046-218543	1	0.77	0.88	NA	NA	0.73	0.98	0.72	0.73	0.73	0.86	0.82	0.7	0.875	0.78	0.825	0.83	0.798571429	0.562878154	0.031428571	0.095511923	0.77	0.82	0.05	0.05	0.690077953
XM_027368427.1|LOC113816366|QCYY01002699.1|+	183883.1	44859	QCYY01002699.1:44677-45892	0.9	1	0.83	0.83	0.79	0.82	1	0.84	0.86	0.78	0.61	0.78	0.77	0.76	0.75	0.77	0.874444444	0.745714286	0.002231347	0.128730159	0.094883701	0.84	0.77	-0.07	0.07	0.020725083
XM_027356521.1|LOC113805521|QCYY01001646.1|+	351.6	47950	QCYY01001646.1:47799-48154	0.41	0.55	0.56	0.31	0.24	0.39	0.6	0.37	0.44	0.4	0.32	0.5	0.435	0.445	0.41	0.41	0.43	0.417142857	0.780905984	0.012857143	0.094813413	0.41	0.41	0	0	0.863859367
XR_003477357.1|LOC113822916|QCYY01003380.1|+	4033.7	419956	QCYY01003380.1:419805-420469	0.82	0.71	0.39	NA	0.51	0.59	0.64	0.67	0.64	0.665	0.675	0.67	0.635	0.635	0.68	0.675	0.62125	0.662142857	0.405394274	-0.040892857	0.094764118	0.64	0.67	0.03	0.03	0.553143392
XM_027363093.1|LOC113811363|QCYY01002209.1|+	169.3	328842	QCYY01002209.1:328691-329245	0.9	0.79	0.83	0.61	0.92	0.72	0.88	0.82	0.75	0.93	1	0.82	0.895	0.885	0.78	0.88	0.802222222	0.884285714	0.073650988	-0.082063492	0.094619853	0.82	0.885	0.065	0.065	0.187437627
XM_027382202.1|LOC113829109|QCYY01000559.1|+	1013.9	436940	QCYY01000559.1:436758-437420	0.78	0.67	0.69	0.77	0.5	0.58	0.77	0.6	0.56	0.65	0.74	NA	NA	NA	NA	0.75	0.657777778	0.713333333	0.274188785	-0.055555556	0.094468209	0.67	0.74	0.07	0.07	0.440452197
XM_027381338.1|LOC113828374|QCYY01001303.1|-	8871.7	109845	QCYY01001303.1:108715-110093	1	0.8	1	NA	NA	0.82	0.97	0.89	0.81	0.805	0.69	0.8	0.77	0.765	0.805	0.765	0.898571429	0.771428571	0.009100125	0.127142857	0.094400945	0.89	0.77	-0.12	0.12	0.049369541
XM_027355037.1|LOC113804205|QCYY01001511.1|+	188.5	574919	QCYY01001511.1:574768-575015	0.25	0.33	0.35	NA	NA	0.24	0.35	0.3	0.31	NA	0.28	NA	NA	0.58	0.39	0.405	0.304285714	0.41375	0.175066633	-0.109464286	0.094149301	0.31	0.3975	0.0875	0.0875	0.320424988
XM_027353518.1|LOC113802865|QCYY01000999.1|+	9177.5	91911	QCYY01000999.1:91760-92609	0.61	0.58	0.61	0.61	0.42	0.55	0.7	0.5	0.76	0.69	0.61	0.72	0.695	0.765	0.665	0.7	0.593333333	0.692142857	0.023379917	-0.098809524	0.094122593	0.61	0.695	0.085	0.085	0.091697857
XM_027358466.1|LOC113807224|QCYY01001003.1|+	145.9	256375	QCYY01001003.1:255273-257223	NA	NA	NA	0.34	0.11	0.32	0.47	NA	0.29	0.32	0.37	0.415	0.41	0.38	0.405	0.44	0.306	0.391428571	0.217689175	-0.085428571	0.094070412	0.32	0.405	0.085	0.085	0.377105913
LOC113830617_df_pt|LOC113830617|QCYY01000723.1|-	10678.7	100753	QCYY01000723.1:100069-101314	NA	NA	NA	NA	NA	0.23	0.43	0.29	0.23	0.43	0.13	0.315	0.34	0.34	0.32	0.42	0.295	0.327857143	0.602860612	-0.032857143	0.093830117	0.26	0.34	0.08	0.08	0.725354203
XM_027356029.1|LOC113805108|QCYY01001595.1|-	375.9	754830	QCYY01001595.1:754563-755673	NA	NA	NA	NA	NA	0.37	0.54	0.37	0.51	0.53	0.61	0.65	0.49	0.565	0.49	0.635	0.4475	0.567142857	0.069446448	-0.119642857	0.093543864	0.44	0.565	0.125	0.125	0.181845325
XM_027375328.1|LOC113822791|QCYY01001251.1|+	156.4	611321	QCYY01001251.1:610907-612326	0.74	0.62	0.71	NA	0.37	0.66	0.78	0.63	0.69	0.59	0.62	0.65	0.7	0.575	0.64	0.65	0.65	0.632142857	0.713383734	0.017857143	0.093229108	0.675	0.64	-0.035	0.035	0.80388764
XM_027381862.1|LOC113828829|QCYY01000520.1|-	2435.4	1282626	QCYY01000520.1:1281386-1283521	0.85	0.81	0.76	0.73	0.56	0.61	0.86	0.65	0.75	0.62	0.545	0.705	0.685	0.675	0.69	0.68	0.731111111	0.657142857	0.095194042	0.073968254	0.092799066	0.75	0.68	-0.07	0.07	0.215614505
XM_027358934.1|LOC113807625|QCYY01001827.1|-	58.9	322161	QCYY01001827.1:319559-322340	0.7	0.54	0.6	0.53	NA	0.47	0.66	0.65	0.47	NA	0.4	NA	NA	NA	0.52	0.6	0.5775	0.506666667	0.35618952	0.070833333	0.092500614	0.57	0.52	-0.05	0.05	0.518190906
XM_027378026.1|LOC113825226|QCYY01003722.1|+	396.7	984540	QCYY01003722.1:984375-985200	NA	NA	NA	NA	NA	0.48	0.77	0.58	0.55	0.54	0.47	0.46	0.5	0.475	0.45	0.465	0.595	0.48	0.159602534	0.115	0.092419498	0.565	0.47	-0.095	0.095	0.301878696
XM_027380217.1|LOC113827332|QCYY01004355.1|-	172.1	25652	QCYY01004355.1:24872-25803	0.7	0.55	0.7	NA	NA	0.56	0.62	0.52	0.69	0.67	0.77	0.68	0.85	0.71	0.745	0.765	0.62	0.741428571	0.007600488	-0.121428571	0.092338365	0.62	0.745	0.125	0.125	0.04535898
XM_027358266.1|LOC113807096|QCYY01001780.1|+	82.9	260889	QCYY01001780.1:260099-261803	0.64	0.6	0.58	0.49	0.68	0.5	0.66	0.81	0.68	NA	NA	NA	NA	NA	0.71	0.66	0.626666667	0.685	0.213004168	-0.058333333	0.092205305	0.64	0.685	0.045	0.045	0.3711188
XM_027378551.1|LOC113825716|QCYY01003856.1|-	405.5	365476	QCYY01003856.1:364465-365942	1	0.98	1	0.94	0.7	0.79	1	0.89	0.96	0.81	0.76	0.94	0.935	0.88	0.94	0.875	0.917777778	0.877142857	0.37520445	0.040634921	0.091996377	0.96	0.88	-0.08	0.08	0.52718949
XM_027378613.1|LOC113825783|QCYY01003877.1|-	101.4	336474	QCYY01003877.1:336137-336779	0.47	0.45	0.3	NA	0.35	0.52	0.34	0.32	0.36	NA	0.53	NA	NA	0.41	NA	0.56	0.38875	0.5	0.114152637	-0.11125	0.091918937	0.355	0.53	0.175	0.175	0.244497138
XM_027378976.1|LOC113826097|QCYY01003980.1|+	1313.9	59407	QCYY01003980.1:59256-61722	NA	NA	NA	NA	0.71	1	1	1	0.84	1	1	1	0.92	1	1	1	0.91	0.988571429	0.25536655	-0.078571429	0.091796052	1	1	0	0	0.420658354
XM_027354578.1|LOC113803754|QCYY01001457.1|+	134.4	137653	QCYY01001457.1:137438-137798	0.52	0.51	0.56	0.44	0.26	0.5	0.59	0.44	0.55	0.43	0.62	0.46	0.615	0.61	0.475	0.525	0.485555556	0.533571429	0.303616588	-0.048015873	0.091755449	0.51	0.525	0.015	0.015	0.472903595
XM_027378495.1|LOC113825650|QCYY01003835.1|+	491.3	262183	QCYY01003835.1:261845-264114	NA	NA	NA	NA	0.24	0.47	0.66	0.46	0.46	0.48	0.41	0.475	0.46	0.43	0.45	0.46	0.458	0.452142857	0.934551941	0.005857143	0.091588465	0.46	0.46	0	0	0.968768946
XM_027363191.1|LOC113811453|QCYY01002217.1|+	19.3	312883	QCYY01002217.1:312720-313125	NA	0.35	0.35	NA	NA	0.62	0.51	0.52	0.41	0.5	0.41	NA	0.47	0.46	NA	0.61	0.46	0.49	0.600912172	-0.03	0.091134267	0.46	0.47	0.01	0.01	0.725354203
XM_027350677.1|LOC113799969|QCYY01000737.1|+	44.9	295403	QCYY01000737.1:294883-297109	NA	0.36	0.39	NA	NA	0.44	NA	0.38	0.49	0.59	0.53	NA	0.61	0.57	0.53	0.58	0.412	0.568333333	0.000914837	-0.156333333	0.091114314	0.39	0.575	0.185	0.185	0.011456866
XM_027354493.1|LOC113803687|QCYY01001453.1|+	76.1	17444	QCYY01001453.1:15164-19077	0.35	0.21	0.21	NA	0.22	0.4	0.38	0.38	0.48	NA	NA	0.31	0.445	0.38	NA	0.4	0.32875	0.38375	0.258959454	-0.055	0.091065869	0.365	0.39	0.025	0.025	0.425031278
XM_027381327.1|LOC113828369|QCYY01001303.1|+	86.7	97478	QCYY01001303.1:97146-97910	0.36	0.38	0.44	0.39	0.16	0.26	0.37	0.38	0.39	0.51	0.45	0.27	NA	0.45	0.46	0.44	0.347777778	0.43	0.087682085	-0.082222222	0.090984038	0.38	0.45	0.07	0.07	0.205858191
XM_027372229.1|LOC113819980|QCYY01003069.1|-	2626.3	176801	QCYY01003069.1:176008-176952	0.97	0.86	0.93	0.94	0.75	0.74	1	0.79	0.95	0.74	0.81	0.77	0.91	0.84	0.745	0.815	0.881111111	0.804285714	0.076420131	0.076825397	0.09060905	0.93	0.81	-0.12	0.12	0.190210546
XM_027378608.1|LOC113825776|QCYY01003863.1|+	51.9	711778	QCYY01003863.1:711574-711986	0.83	0.77	0.69	NA	NA	0.53	0.78	0.68	0.7	0.75	0.69	0.73	0.825	0.88	0.835	0.825	0.711428571	0.790714286	0.105399516	-0.079285714	0.090493913	0.7	0.825	0.125	0.125	0.231776605
XM_027364191.1|LOC113812323|QCYY01002311.1|-	50	66436	QCYY01002311.1:65960-66763	0.67	0.82	0.73	NA	NA	0.9	0.87	0.67	0.86	0.85	0.85	0.88	0.845	0.895	0.81	1	0.788571429	0.875714286	0.072131352	-0.087142857	0.090164684	0.82	0.85	0.03	0.03	0.184607358
XM_027361058.1|LOC113809449|QCYY01002026.1|+	152.3	763726	QCYY01002026.1:763575-764825	0.55	0.5	0.53	NA	0.23	0.53	0.6	0.47	0.56	0.59	0.57	0.56	0.495	0.57	0.585	0.565	0.49625	0.562142857	0.155766474	-0.065892857	0.09013482	0.53	0.57	0.04	0.04	0.296479885
XM_027376139.1|LOC113823483|QCYY01000344.1|-	637.2	52479	QCYY01000344.1:52348-52892	1	0.92	1	1	0.93	0.88	0.98	NA	0.84	1	0.68	0.94	NA	0.97	NA	0.925	0.94375	0.903	0.534034272	0.04075	0.089896664	0.955	0.94	-0.015	0.015	0.665522765
XM_027372992.1|LOC113820651|QCYY01003136.1|+	1517.1	78106	QCYY01003136.1:77515-79468	0.38	0.34	0.35	0.42	0.19	0.34	0.44	0.34	0.52	0.47	NA	NA	NA	0.46	NA	0.48	0.368888889	0.47	0.010010593	-0.101111111	0.089793534	0.35	0.47	0.12	0.12	0.052931095
XM_027354940.1|LOC113804106|QCYY01001502.1|-	59.8	155220	QCYY01001502.1:153942-155719	NA	NA	NA	NA	0.67	0.77	NA	0.98	0.9	0.83	0.9	0.94	0.845	0.745	0.845	0.865	0.83	0.852857143	0.769367999	-0.022857143	0.089539225	0.835	0.845	0.01	0.01	0.854446115
XM_027351050.1|LOC113800297|QCYY01001330.1|-	1108.1	10151	QCYY01001330.1:9543-10657	0.54	0.5	0.51	0.5	0.32	0.46	0.57	0.51	0.57	0.53	0.755	0.535	0.61	0.605	0.545	0.595	0.497777778	0.596428571	0.02432863	-0.098650794	0.089484054	0.51	0.595	0.085	0.085	0.094599738
XM_027376763.1|LOC113824023|QCYY01003495.1|+	41.4	128181	QCYY01003495.1:127676-130292	0.67	0.52	0.57	NA	NA	NA	0.76	0.57	0.66	0.73	0.67	0.82	0.77	0.76	0.695	0.735	0.625	0.74	0.022784639	-0.115	0.08945526	0.615	0.735	0.12	0.12	0.090538961
XM_027360450.1|LOC113808967|QCYY01001978.1|-	188.7	405890	QCYY01001978.1:405690-406041	0.53	0.49	0.52	0.7	NA	0.46	0.5	0.39	0.5	0.6	0.43	0.41	0.365	0.6	0.465	0.43	0.51125	0.471428571	0.411344178	0.039821429	0.089300189	0.5	0.43	-0.07	0.07	0.557067003
XM_027370648.1|LOC113818471|QCYY01002899.1|-	2519.1	1528	QCYY01002899.1:1189-1796	0.74	0.66	0.65	0.66	0.54	0.74	0.83	0.78	0.79	0.91	0.82	0.71	0.72	0.83	0.705	0.76	0.71	0.779285714	0.120035273	-0.069285714	0.089227588	0.74	0.76	0.02	0.02	0.248860315
XM_027380455.1|LOC113827561|QCYY01000446.1|-	1280.3	73077	QCYY01000446.1:72702-73561	0.44	0.33	0.4	NA	0.22	0.42	0.46	0.46	0.5	0.475	0.505	0.57	0.54	0.445	0.545	0.5	0.40375	0.511428571	0.012510465	-0.107678571	0.089026481	0.43	0.505	0.075	0.075	0.061537385
XM_027369299.1|LOC113817274|QCYY01002786.1|-	71.5	208846	QCYY01002786.1:208628-208997	1	0.9	0.86	NA	0.82	0.76	0.93	0.73	0.85	0.7	0.73	0.81	0.795	0.96	0.84	0.905	0.85625	0.82	0.451454844	0.03625	0.088617691	0.855	0.81	-0.045	0.045	0.592334328
XM_027382038.1|LOC113828963|QCYY01000534.1|+	5104.5	322551	QCYY01000534.1:322283-322641	0.85	0.76	0.72	0.74	0.78	0.92	0.96	0.88	0.97	0.94	0.81	0.735	0.795	0.74	0.8	0.72	0.842222222	0.791428571	0.253663882	0.050793651	0.088449609	0.85	0.795	-0.055	0.055	0.418614712
XM_027383521.1|LOC113830322|QCYY01000688.1|-	56.2	1024979	QCYY01000688.1:1023718-1025143	0.6	0.48	0.48	0.41	NA	0.51	0.73	0.45	0.45	0.61	0.54	0.64	0.595	0.58	0.64	0.535	0.51375	0.591428571	0.082840513	-0.077678571	0.088216455	0.48	0.595	0.115	0.115	0.199080914
XM_027357165.1|LOC113806060|QCYY01001692.1|+	85.8	666507	QCYY01001692.1:666351-667601	0.55	0.65	0.62	0.62	0.43	0.56	0.76	0.8	0.64	0.58	0.63	NA	0.6	0.6	NA	0.64	0.625555556	0.61	0.69466555	0.015555556	0.088055926	0.62	0.6	-0.02	0.02	0.791656589
LOC113823547_df_pt|LOC113823547|QCYY01003441.1|+	994.2	187761	QCYY01003441.1:187479-187975	0.42	0.49	0.31	NA	NA	0.3	0.38	0.28	0.33	0.38	0.44	0.23	0.57	0.4	0.4	0.375	0.358571429	0.399285714	0.409277139	-0.040714286	0.087928699	0.33	0.4	0.07	0.07	0.555097437
XM_027351204.1|LOC113800437|QCYY01000779.1|+	2027.5	211412	QCYY01000779.1:211256-211625	0.49	0.5	0.45	NA	0.23	0.45	0.49	0.42	0.54	0.425	0.605	0.555	0.54	0.565	0.515	0.48	0.44625	0.526428571	0.070593799	-0.080178571	0.087921773	0.47	0.54	0.07	0.07	0.182373408
XM_027364371.1|LOC113812471|QCYY01002331.1|-	137.8	399246	QCYY01002331.1:398931-399711	0.79	0.46	0.62	NA	NA	0.7	0.68	0.77	0.74	0.59	0.71	0.59	0.66	0.63	0.69	0.575	0.68	0.635	0.365561504	0.045	0.087809891	0.7	0.63	-0.07	0.07	0.521572792
XM_027362829.1|LOC113811156|QCYY01002184.1|+	74	617490	QCYY01002184.1:617339-620368	0.68	0.47	0.64	NA	0.4	0.5	0.7	0.59	0.55	0.47	0.58	0.57	0.55	0.64	0.55	0.685	0.56625	0.577857143	0.803399286	-0.011607143	0.087620665	0.57	0.57	-1.11E-16	1.11E-16	0.878021415
XM_027373862.1|LOC113821387|QCYY01003212.1|-	81.2	755631	QCYY01003212.1:755112-755782	0.83	0.73	0.9	NA	NA	NA	0.96	0.83	1	1	0.94	0.78	0.96	0.94	NA	0.93	0.875	0.925	0.348218048	-0.05	0.087594105	0.865	0.94	0.075	0.075	0.514896059
XM_027373581.1|LOC113821133|QCYY01003179.1|+	19301.6	609147	QCYY01003179.1:608303-609494	0.72	0.46	0.58	0.49	0.41	0.53	0.73	0.58	0.65	0.615	0.66	0.615	0.6	0.615	0.57	0.65	0.572222222	0.617857143	0.270976235	-0.045634921	0.087177381	0.58	0.615	0.035	0.035	0.438400838
XM_027354893.1|LOC113804062|QCYY01000015.1|+	65.4	184471	QCYY01000015.1:184320-185898	0.5	0.42	0.52	0.42	0.19	0.38	0.49	0.52	0.43	0.49	0.48	0.48	NA	0.53	NA	0.47	0.43	0.49	0.127794463	-0.06	0.087165373	0.43	0.48	0.05	0.05	0.25901965
XM_027355167.1|LOC113804304|QCYY01001516.1|+	25780.9	176406	QCYY01001516.1:176178-176478	0.78	0.73	1	1	1	1	1	1	1	0.95	1	0.945	0.985	0.835	0.99	0.96	0.945555556	0.952142857	0.877686239	-0.006587302	0.086962037	1	0.96	-0.04	0.04	0.929478045
XM_027370216.1|LOC113818077|QCYY01002868.1|-	1572.7	329763	QCYY01002868.1:328553-330221	NA	NA	NA	NA	0.78	0.79	1	0.79	0.89	0.93	NA	0.935	0.98	0.96	1	0.98	0.85	0.964166667	0.053076513	-0.114166667	0.086929961	0.79	0.97	0.18	0.18	0.152763079
XM_027374272.1|LOC113821749|QCYY01003252.1|+	87.1	13792	QCYY01003252.1:13446-14412	0.6	0.49	0.47	0.41	0.22	0.42	0.57	0.36	0.39	0.45	0.38	0.39	0.44	0.39	0.475	0.445	0.436666667	0.424285714	0.766440586	0.012380952	0.086881145	0.42	0.44	0.02	0.02	0.854114601
XM_027354697.1|LOC113803885|QCYY01001471.1|+	1213.9	76400	QCYY01001471.1:75199-78934	1	0.96	0.94	0.99	0.66	0.89	1	0.98	1	1	1	1	1	1	1	1	0.935555556	1	0.115619749	-0.064444444	0.086554414	0.98	1	0.02	0.02	0.245319655
XM_027371590.1|LOC113819352|QCYY01003000.1|+	35.2	169503	QCYY01003000.1:169269-169963	0.77	0.68	0.65	NA	NA	0.63	0.77	0.7	0.65	0.86	0.89	0.66	NA	NA	0.79	0.69	0.692857143	0.778	0.142450164	-0.085142857	0.086322159	0.68	0.79	0.11	0.11	0.280564887
XM_027382608.1|LOC113829433|QCYY01000604.1|-	23	295306	QCYY01000604.1:294922-295457	0.57	0.53	0.6	NA	0.69	0.49	0.53	0.63	0.58	0.43	0.49	0.71	0.635	0.65	0.545	0.72	0.5775	0.597142857	0.689464844	-0.019642857	0.086099334	0.575	0.635	0.06	0.06	0.790018179
XM_027351141.1|LOC113800374|QCYY01000773.1|+	426.5	135460	QCYY01000773.1:135309-135691	0.42	NA	NA	NA	NA	0.14	0.24	0.18	0.25	0.33	0.2	0.37	0.275	0.36	0.21	0.23	0.246	0.282142857	0.533863425	-0.036142857	0.085558548	0.24	0.275	0.035	0.035	0.665522765
XM_027370772.1|LOC113818569|QCYY01001197.1|-	24279	171275	QCYY01001197.1:171127-171483	0.92	0.87	0.87	0.8	0.98	0.93	1	0.95	0.93	0.785	1	0.765	0.77	0.83	0.79	0.805	0.916666667	0.820714286	0.025840048	0.095952381	0.084468313	0.93	0.79	-0.14	0.14	0.098365898
XM_027373552.1|LOC113821104|QCYY01003176.1|+	3842.2	634715	QCYY01003176.1:634564-635978	0.84	0.78	0.79	0.76	0.66	0.8	1	0.63	0.83	0.725	0.805	0.765	0.77	0.77	0.675	0.76	0.787777778	0.752857143	0.38995062	0.034920635	0.084419587	0.79	0.765	-0.025	0.025	0.539382079
XM_027373706.1|LOC113821227|QCYY01003197.1|+	10082.7	542937	QCYY01003197.1:542773-543079	1	0.68	0.63	0.74	0.72	0.78	0.9	0.77	0.81	0.755	0.825	0.795	0.74	0.795	0.805	0.775	0.781111111	0.784285714	0.937100284	-0.003174603	0.084360338	0.77	0.795	0.025	0.025	0.970300408
XM_027368506.1|LOC113816459|QCYY01002705.1|-	26.6	102404	QCYY01002705.1:101485-102691	0.48	0.78	NA	NA	NA	0.79	0.7	0.68	0.68	0.69	0.58	0.73	NA	0.69	0.705	0.73	0.685	0.6875	0.962164441	-0.0025	0.084129905	0.69	0.6975	0.0075	0.0075	0.982714034
XM_027375048.1|LOC113822497|QCYY01003336.1|-	1371.2	99637	QCYY01003336.1:99328-100238	0.88	0.81	0.85	1	0.81	0.86	0.9	0.73	0.71	NA	NA	NA	NA	NA	0.91	0.91	0.838888889	0.91	0.041747797	-0.071111111	0.083883035	0.85	0.91	0.06	0.06	0.133181352
XM_027351045.1|LOC113800295|QCYY01000763.1|+	47022.5	49665	QCYY01000763.1:49184-50442	NA	NA	NA	NA	0.37	0.39	0.63	0.63	0.56	0.575	0.565	0.585	0.56	0.555	0.6	0.585	0.516	0.575	0.360778258	-0.059	0.08356974	0.56	0.575	0.015	0.015	0.521036089
XM_027379859.1|LOC113826962|QCYY01004251.1|-	77.5	24265	QCYY01004251.1:24098-24426	0.7	0.55	NA	0.61	0.56	0.49	0.65	0.62	0.69	0.56	0.41	0.59	0.52	0.49	0.58	0.45	0.60875	0.514285714	0.021951448	0.094464286	0.08356919	0.615	0.52	-0.095	0.095	0.08983733
XM_027366947.1|LOC113814881|QCYY01001167.1|-	426.6	96543	QCYY01001167.1:96209-97177	0.81	0.77	0.84	0.91	0.73	0.82	0.86	0.72	0.73	NA	NA	NA	NA	NA	0.98	0.89	0.798888889	0.935	0.149842132	-0.136111111	0.083219316	0.81	0.935	0.125	0.125	0.290700154
XM_027364953.1|LOC113813020|QCYY01002384.1|+	57819	196413	QCYY01002384.1:196153-197257	0.95	0.83	0.83	0.81	0.88	0.76	1	0.83	0.84	0.745	0.725	0.765	0.725	0.72	0.735	0.745	0.858888889	0.737142857	0.000992214	0.121746032	0.083083793	0.83	0.735	-0.095	0.095	0.01198595
XM_027377900.1|LOC113825119|QCYY01003696.1|-	71.3	57358	QCYY01003696.1:57055-57509	0.33	0.42	0.36	0.19	0.13	0.2	0.26	0.26	0.25	0.31	0.23	NA	NA	NA	NA	NA	0.266666667	0.27	0.952167282	-0.003333333	0.082956725	0.26	0.27	0.01	0.01	0.976968921
XM_027358202.1|LOC113807041|QCYY01001774.1|-	120.6	781389	QCYY01001774.1:780441-781584	0.51	0.47	0.64	0.44	NA	0.41	0.4	0.4	0.44	0.67	0.56	0.55	0.565	0.52	0.52	0.485	0.46375	0.552857143	0.02867679	-0.089107143	0.082688457	0.44	0.55	0.11	0.11	0.105312294
XM_027372159.1|LOC113819923|QCYY01003066.1|-	42.8	717283	QCYY01003066.1:716842-717434	0.6	0.74	0.65	NA	NA	NA	0.71	0.63	0.5	0.7	0.7	0.51	0.635	0.62	0.585	0.775	0.638333333	0.646428571	0.868871297	-0.008095238	0.082654285	0.64	0.635	-0.005	0.005	0.926114582
XM_027372528.1|LOC113820218|QCYY01003093.1|+	75.5	129938	QCYY01003093.1:129704-130352	0.81	0.75	0.61	NA	NA	0.79	0.86	0.71	0.75	0.69	0.83	NA	0.61	0.65	NA	0.715	0.754285714	0.699	0.280735131	0.055285714	0.08263075	0.75	0.69	-0.06	0.06	0.448582061
XM_027360632.1|LOC113809138|QCYY01001995.1|-	4855	409525	QCYY01001995.1:409393-409696	0.77	0.62	0.55	0.67	0.44	0.68	0.78	0.67	0.7	0.615	0.655	0.705	0.68	0.575	0.645	0.625	0.653333333	0.642857143	0.793075421	0.01047619	0.08243179	0.67	0.645	-0.025	0.025	0.87305751
XM_027374571.1|LOC113822054|QCYY01000328.1|-	85.2	225561	QCYY01000328.1:225046-225712	NA	0.7	0.66	NA	0.71	0.63	0.91	0.61	0.71	0.81	0.75	0.81	0.74	0.71	0.62	0.71	0.704285714	0.735714286	0.499427005	-0.031428571	0.082368777	0.7	0.74	0.04	0.04	0.640907743
XM_027354567.1|LOC113803746|QCYY01001052.1|-	11948.4	584187	QCYY01001052.1:582789-584641	1	1	1	1	0.67	1	1	0.97	1	1	1	1	1	1	1	1	0.96	1	0.303785753	-0.04	0.082340755	1	1	0	0	0.472903595
XM_027357309.1|LOC113806187|QCYY01001702.1|+	100.8	222808	QCYY01001702.1:222535-223177	0.24	0.28	0.31	0.2	NA	0.31	0.29	0.35	0.24	0.35	0.41	0.32	0.355	0.43	0.525	0.33	0.2775	0.388571429	0.00611838	-0.111071429	0.081916043	0.285	0.355	0.07	0.07	0.040461693
XM_027373341.1|LOC113820940|QCYY01003161.1|+	141317.2	301557	QCYY01003161.1:301286-301985	0.48	0.63	0.43	NA	0.56	0.44	0.54	0.47	0.49	0.405	0.275	0.44	0.425	0.415	0.415	0.405	0.505	0.397142857	0.004715984	0.107857143	0.081732724	0.485	0.415	-0.07	0.07	0.03445711
XM_027364719.1|LOC113812800|QCYY01001146.1|-	45.5	248639	QCYY01001146.1:246139-248790	0.4	0.54	NA	NA	0.22	0.44	0.52	0.5	0.5	0.51	0.44	0.52	0.46	0.485	0.49	0.53	0.445714286	0.490714286	0.33581555	-0.045	0.081703195	0.5	0.49	-0.01	0.01	0.507928027
XM_027369405.1|LOC113817372|QCYY01002800.1|+	17482.2	48814	QCYY01002800.1:48603-50744	1	0.71	0.83	0.9	1	0.87	1	0.79	0.88	0.875	1	0.89	0.84	0.89	0.845	0.87	0.886666667	0.887142857	0.9905677	-0.00047619	0.081647107	0.88	0.875	-0.005	0.005	0.99166225
XM_027383071.1|LOC113829896|QCYY01001316.1|+	84.3	838824	QCYY01001316.1:838521-840633	0.19	0.45	0.51	NA	NA	0.27	0.26	0.31	0.36	0.31	0.33	0.24	0.305	0.3	0.345	0.3	0.335714286	0.304285714	0.501086932	0.031428571	0.081311367	0.31	0.305	-0.005	0.005	0.641221413
XM_027351734.1|LOC113800918|QCYY01000837.1|-	34389.8	260430	QCYY01000837.1:258754-261092	0.89	0.74	0.74	0.77	0.6	0.7	0.94	0.75	0.79	0.73	0.81	0.84	0.86	0.805	0.85	0.805	0.768888889	0.814285714	0.245633987	-0.045396825	0.081291656	0.75	0.81	0.06	0.06	0.412986403
XM_027362649.1|LOC113810980|QCYY01002165.1|+	238.6	116012	QCYY01002165.1:115822-116179	0.31	0.42	0.23	NA	NA	NA	0.14	0.15	0.14	0.145	0.19	0.18	0.235	0.17	0.165	0.175	0.231666667	0.18	0.324377137	0.051666667	0.080833003	0.19	0.175	-0.015	0.015	0.498111332
XM_027376341.1|LOC113823664|QCYY01003447.1|+	414.4	14264	QCYY01003447.1:13884-14594	0.8	0.65	0.61	NA	NA	0.82	0.87	0.77	0.73	0.65	0.65	0.81	0.78	0.81	0.75	0.675	0.75	0.732142857	0.696587847	0.017857143	0.080769819	0.77	0.75	-0.02	0.02	0.792849987
XM_027383603.1|LOC113830388|QCYY01000697.1|+	137.8	262468	QCYY01000697.1:262240-263011	0.87	0.77	0.75	NA	NA	0.69	0.89	0.68	0.77	0.735	0.83	0.72	0.895	0.925	0.86	0.825	0.774285714	0.827142857	0.233175106	-0.052857143	0.08047592	0.77	0.83	0.06	0.06	0.397846791
XR_003475688.1|LOC113805506|QCYY01001645.1|+	402.8	263084	QCYY01001645.1:262920-263414	NA	NA	NA	NA	NA	0.43	0.57	0.43	0.5	0.565	0.715	0.49	0.545	0.565	0.48	0.495	0.4825	0.550714286	0.1735537	-0.068214286	0.080337357	0.465	0.545	0.08	0.08	0.318693416
XM_027374950.1|LOC113822415|QCYY01003330.1|+	21.2	12642	QCYY01003330.1:12333-14437	0.79	0.63	0.71	NA	NA	NA	0.89	0.7	0.71	0.9	0.81	0.82	0.865	0.82	0.8	0.76	0.738333333	0.825	0.069127028	-0.086666667	0.080156098	0.71	0.82	0.11	0.11	0.181533587
XM_027353891.1|LOC113803166|QCYY01001387.1|-	35.2	923659	QCYY01001387.1:920520-924148	NA	NA	0.89	NA	NA	0.71	0.72	0.63	0.64	0.67	0.69	0.67	0.76	0.68	0.85	0.685	0.718	0.715	0.956669971	0.003	0.080088729	0.71	0.685	-0.025	0.025	0.979370614
XM_027362996.1|LOC113811282|QCYY01001137.1|-	256.7	78114	QCYY01001137.1:75596-79051	0.36	0.35	NA	NA	NA	0.27	0.55	0.38	0.43	0.49	0.42	0.45	0.515	0.465	0.505	0.505	0.39	0.478571429	0.070525282	-0.088571429	0.080016024	0.37	0.49	0.12	0.12	0.182373408
XM_027375946.1|LOC113823330|QCYY01003425.1|+	1585.3	298568	QCYY01003425.1:298417-300415	1	0.98	0.99	0.93	0.71	0.83	1	0.96	0.91	1	1	0.93	0.985	1	1	1	0.923333333	0.987857143	0.086980079	-0.06452381	0.079869033	0.96	1	0.04	0.04	0.205312361
XM_027350951.1|LOC113800223|QCYY01000758.1|-	674.6	142642	QCYY01000758.1:140879-142813	0.83	0.96	NA	NA	NA	0.7	0.8	0.79	0.79	0.71	0.715	0.74	0.745	0.7	0.7	0.65	0.811666667	0.708571429	0.029442705	0.103095238	0.079664762	0.795	0.71	-0.085	0.085	0.10712888
XM_027368530.1|LOC113816490|QCYY01000271.1|+	560.3	128936	QCYY01000271.1:128588-129544	0.42	0.41	0.4	0.32	NA	0.35	0.61	0.34	0.42	0.46	0.5	0.54	0.5	0.49	0.48	0.5	0.40875	0.495714286	0.030113249	-0.086964286	0.079594209	0.405	0.5	0.095	0.095	0.107836378
XM_027366960.1|LOC113814897|QCYY01002566.1|-	360.5	17254	QCYY01002566.1:16084-17405	0.34	0.34	0.42	0.34	0.14	0.32	0.38	0.38	0.38	0.34	0.49	NA	NA	NA	0.3	0.32	0.337777778	0.3625	0.646017979	-0.024722222	0.079437122	0.34	0.33	-0.01	0.01	0.758150634
XM_027352306.1|LOC113801894|QCYY01000894.1|-	63.2	380289	QCYY01000894.1:378940-380448	0.38	0.44	0.44	0.53	0.23	0.48	0.56	0.42	0.47	0.39	0.385	0.53	0.43	0.415	0.395	0.51	0.438888889	0.436428571	0.950600647	0.002460317	0.079287846	0.44	0.415	-0.025	0.025	0.976968921
XM_027352010.1|LOC113801203|QCYY01000859.1|+	11.1	141004	QCYY01000859.1:140839-143703	0.41	0.38	0.27	NA	NA	0.15	0.3	0.21	0.25	0.25	NA	0.31	0.4	0.24	0.37	0.25	0.281428571	0.303333333	0.632073126	-0.021904762	0.079146084	0.27	0.28	0.01	0.01	0.745648765
XM_027372566.1|LOC113820250|QCYY01003095.1|+	2121.1	411426	QCYY01003095.1:411125-412326	NA	NA	NA	NA	NA	0.26	0.38	0.3	0.38	0.46	0.55	0.44	0.44	0.425	0.44	0.44	0.33	0.456428571	0.01499837	-0.126428571	0.078944745	0.34	0.44	0.1	0.1	0.070043936
XM_027364955.1|LOC113813021|QCYY01002384.1|-	94437.1	162444	QCYY01002384.1:161500-162595	NA	NA	NA	NA	NA	1	1	0.77	0.85	0.985	1	0.88	1	0.985	1	0.945	0.905	0.970714286	0.340021149	-0.065714286	0.078843919	0.925	0.985	0.06	0.06	0.510271648
XM_027357149.1|LOC113806043|QCYY01001690.1|+	1662.8	277336	QCYY01001690.1:277082-277476	0.47	0.38	0.34	0.44	0.26	0.41	0.53	0.43	0.45	0.445	0.46	0.54	0.28	0.42	0.49	0.475	0.412222222	0.444285714	0.442374373	-0.032063492	0.078835271	0.43	0.46	0.03	0.03	0.584631852
XM_027359939.1|LOC113808513|QCYY01001915.1|-	298.3	720683	QCYY01001915.1:719219-720965	0.51	0.52	0.5	0.49	0.31	0.51	0.59	0.43	0.51	0.63	0.44	0.57	0.45	0.555	NA	0.42	0.485555556	0.510833333	0.573484505	-0.025277778	0.078805064	0.51	0.5025	-0.0075	0.0075	0.698465569
XM_027368875.1|LOC113816889|QCYY01002736.1|+	1606.3	441830	QCYY01002736.1:441432-442051	0.62	NA	NA	NA	NA	0.57	0.62	0.53	0.76	0.44	0.58	0.52	0.535	0.515	0.525	0.565	0.62	0.525714286	0.071575193	0.094285714	0.078740079	0.62	0.525	-0.095	0.095	0.183702903
XM_027378397.1|LOC113825554|QCYY01003810.1|-	80.2	69181	QCYY01003810.1:66146-69956	0.36	0.33	0.33	0.32	0.12	0.38	0.46	0.36	0.42	0.4	0.4	0.42	0.4	0.4	0.45	0.365	0.342222222	0.405	0.088859065	-0.062777778	0.078155161	0.36	0.4	0.04	0.04	0.208026648
XM_027375161.1|LOC113822630|QCYY01003343.1|+	860	228863	QCYY01003343.1:228604-229640	0.89	0.7	0.64	0.65	0.77	0.65	0.86	0.72	0.8	0.8	0.78	0.78	0.745	0.705	0.655	0.665	0.742222222	0.732857143	0.809752906	0.009365079	0.077650392	0.72	0.745	0.025	0.025	0.881774198
XM_027373184.1|LOC113820819|QCYY01003154.1|+	1159.7	427105	QCYY01003154.1:426590-429018	0.29	0.27	0.27	0.19	NA	0.2	0.45	0.31	0.41	0.31	0.39	0.35	0.4	0.315	0.38	0.405	0.29875	0.364285714	0.096649466	-0.065535714	0.077525725	0.28	0.38	0.1	0.1	0.21700637
XM_027361448.1|LOC113809777|QCYY01002050.1|-	302.7	26316	QCYY01002050.1:25597-27769	NA	NA	NA	NA	NA	0.3	0.39	0.36	0.2	0.32	0.39	0.485	0.415	0.41	0.42	0.43	0.3125	0.41	0.097064564	-0.0975	0.077409772	0.33	0.415	0.085	0.085	0.21700637
XM_027379058.1|LOC113826183|QCYY01003991.1|-	210.5	401934	QCYY01003991.1:400436-402196	0.42	0.36	0.34	0.29	0.13	0.29	0.41	0.31	0.38	0.39	NA	0.32	0.41	0.41	0.4	0.415	0.325555556	0.390833333	0.070165344	-0.065277778	0.077082207	0.34	0.405	0.065	0.065	0.182373408
XM_027365375.1|LOC113813406|QCYY01002421.1|+	17635.7	491475	QCYY01002421.1:491278-492199	NA	NA	NA	NA	0.67	0.47	0.65	0.49	0.5	0.68	0.64	0.675	0.64	0.64	0.625	0.65	0.556	0.65	0.092807874	-0.094	0.076836111	0.5	0.64	0.14	0.14	0.213410999
XM_027383673.1|LOC113830463|QCYY01000703.1|-	23	184070	QCYY01000703.1:182676-184421	0.77	0.59	0.53	NA	NA	0.5	0.64	0.66	0.53	0.67	0.7	0.65	0.69	0.66	0.69	0.69	0.602857143	0.678571429	0.080194662	-0.075714286	0.076506841	0.59	0.69	0.1	0.1	0.195839256
XM_027361118.1|LOC113809502|QCYY01002026.1|+	49190.6	911286	QCYY01002026.1:910081-912315	0.9	0.71	0.7	0.69	0.62	0.71	0.92	0.71	0.74	0.78	0.78	0.805	0.795	0.79	0.755	0.8	0.744444444	0.786428571	0.246150836	-0.041984127	0.076441018	0.71	0.79	0.08	0.08	0.412986403
GeneID_5333214_df_mr|GeneID_5333214|NC_009626.1|+	626615.2	3366	NC_009626.1:3069-3756	0.82	0.82	0.81	0.82	1	0.9	1	0.91	0.94	0.795	0.735	0.825	0.815	0.83	0.785	0.815	0.891111111	0.8	0.008594803	0.091111111	0.076343522	0.9	0.815	-0.085	0.085	0.048459294
XM_027377987.1|LOC113825177|QCYY01003704.1|+	72	90642	QCYY01003704.1:90399-90942	0.7	0.58	0.53	0.57	NA	0.53	0.58	0.56	0.54	NA	NA	0.54	NA	NA	0.76	0.65	0.57375	0.65	0.352956219	-0.07625	0.076205464	0.565	0.65	0.085	0.085	0.518190906
XM_027355250.1|LOC113804388|QCYY01001524.1|+	61.4	573976	QCYY01001524.1:573825-574693	NA	NA	NA	NA	NA	0.91	1	0.75	0.84	0.88	0.88	0.77	0.79	0.78	0.8	0.9	0.875	0.828571429	0.461391554	0.046428571	0.075942562	0.875	0.8	-0.075	0.075	0.601468702
XM_027373349.1|LOC113820946|QCYY01003162.1|+	145066.4	268054	QCYY01003162.1:267903-268622	1	0.83	0.82	0.8	0.78	0.91	1	0.87	0.99	0.94	1	0.965	0.975	0.945	0.96	0.92	0.888888889	0.957857143	0.053098872	-0.068968254	0.075921423	0.87	0.96	0.09	0.09	0.152763079
XM_027376563.1|LOC113823852|QCYY01003471.1|-	45.3	266498	QCYY01003471.1:263681-266691	0.7	0.52	0.64	0.61	NA	0.51	0.76	0.56	0.53	0.62	0.63	NA	NA	NA	0.625	0.675	0.60375	0.6375	0.355732291	-0.03375	0.075768787	0.585	0.6275	0.0425	0.0425	0.518190906
XM_027351159.1|LOC113800390|QCYY01000773.1|+	825.6	955233	QCYY01000773.1:955016-956719	0.65	0.56	0.56	0.53	0.35	0.54	0.69	0.49	0.6	0.56	0.56	0.49	0.62	0.58	0.57	0.555	0.552222222	0.562142857	0.786279183	-0.009920635	0.075602442	0.56	0.56	0	0	0.868742609
XM_027366620.1|LOC113814570|QCYY01002540.1|-	70.7	471402	QCYY01002540.1:471263-471553	NA	NA	NA	NA	NA	0.43	0.48	0.54	0.49	0.41	0.44	0.42	0.525	0.27	0.465	0.37	0.485	0.414285714	0.093478829	0.070714286	0.075597619	0.485	0.42	-0.065	0.065	0.214409669
XM_027352665.1|LOC113802142|QCYY01001345.1|+	778.9	590860	QCYY01001345.1:590427-593144	0.58	0.47	0.48	0.58	0.26	0.5	0.55	0.49	0.53	0.5	0.52	0.55	0.46	0.5	NA	0.485	0.493333333	0.5025	0.796161692	-0.009166667	0.075493614	0.5	0.5	0	0	0.874829817
XM_027357416.1|LOC113806297|QCYY01001094.1|-	1391.1	682732	QCYY01001094.1:682576-682909	0.77	0.64	0.79	NA	0.48	0.68	0.75	0.63	0.66	0.695	0.715	0.755	0.7	0.655	0.66	0.725	0.675	0.700714286	0.512028339	-0.025714286	0.075304145	0.67	0.7	0.03	0.03	0.64964316
XM_027365408.1|LOC113813430|QCYY01002425.1|-	89.6	222375	QCYY01002425.1:221941-222925	0.48	0.52	0.5	0.46	NA	0.25	0.43	0.33	0.42	0.35	0.43	0.36	NA	0.42	NA	0.375	0.42375	0.387	0.333404891	0.03675	0.075234676	0.445	0.375	-0.07	0.07	0.505125135
XM_027362908.1|LOC113811228|QCYY01002194.1|-	1164.8	115238	QCYY01002194.1:115101-115391	0.55	0.47	0.5	0.34	0.47	0.53	0.57	0.41	0.46	0.505	0.53	0.63	0.58	0.545	0.535	0.625	0.477777778	0.564285714	0.01239488	-0.086507937	0.075097159	0.47	0.545	0.075	0.075	0.061364815
XM_027370337.1|LOC113818172|QCYY01000288.1|+	33.6	38049	QCYY01000288.1:37042-39278	NA	0.6	0.58	NA	NA	0.46	0.73	0.48	0.51	0.5	0.45	0.51	0.59	0.55	0.555	0.52	0.56	0.525	0.455194341	0.035	0.074166307	0.545	0.52	-0.025	0.025	0.594245062
XM_027369231.1|LOC113817207|QCYY01002778.1|+	1504.5	561413	QCYY01002778.1:561262-562858	1	0.89	0.84	0.89	0.73	0.87	1	0.98	1	0.965	0.955	0.975	0.945	0.975	0.965	0.985	0.911111111	0.966428571	0.113702713	-0.05531746	0.073947476	0.89	0.965	0.075	0.075	0.244152807
XM_027351353.1|LOC113800562|QCYY01000792.1|-	848.7	77535	QCYY01000792.1:76557-78604	0.17	0.15	0.15	0.17	0.14	0.28	0.29	0.25	0.25	0.31	0.31	0.345	0.315	0.315	0.32	0.32	0.205555556	0.319285714	0.000427485	-0.113730159	0.073676517	0.17	0.315	0.145	0.145	0.006564434
XM_027371949.1|LOC113819755|QCYY01001210.1|-	308.1	209838	QCYY01001210.1:208623-210069	0.43	0.49	0.4	0.38	0.22	0.38	0.4	0.44	0.5	0.38	0.41	NA	NA	NA	NA	NA	0.404444444	0.395	0.769567362	0.009444444	0.073632997	0.4	0.395	-0.005	0.005	0.854446115
XM_027363930.1|LOC113812061|QCYY01002285.1|-	1012.7	1012231	QCYY01002285.1:1012045-1012496	0.76	0.64	0.71	0.58	NA	0.55	0.79	0.72	0.58	0.635	0.585	0.645	0.64	0.605	0.56	0.62	0.66625	0.612857143	0.154623811	0.053392857	0.072984017	0.675	0.62	-0.055	0.055	0.296479885
XM_027368477.1|LOC113816389|QCYY01001176.1|-	70.5	106079	QCYY01001176.1:103612-106468	0.63	0.59	0.57	NA	NA	0.52	0.8	0.55	0.6	0.59	0.5	0.65	0.635	0.575	0.605	0.665	0.608571429	0.602857143	0.890652556	0.005714286	0.072876533	0.59	0.605	0.015	0.015	0.938292111
GeneID_5333211_df_mr|GeneID_5333211|NC_009626.1|-	29174.5	6800	NC_009626.1:6366-8088	0.96	1	0.97	0.95	NA	0.86	1	0.96	0.9	0.815	0.855	0.855	0.8	0.805	0.87	0.815	0.95	0.830714286	8.08E-05	0.119285714	0.072773294	0.96	0.815	-0.145	0.145	0.00178532
XM_027372901.1|LOC113820544|QCYY01003125.1|-	303.2	1244523	QCYY01003125.1:1244422-1244709	0.16	0.15	0.21	0.12	0.19	0.19	0.16	0.19	0.24	0.34	0.27	0.32	0.295	0.315	0.28	0.33	0.178888889	0.307142857	8.72E-07	-0.128253968	0.072548834	0.19	0.315	0.125	0.125	5.27E-05
XM_027376354.1|LOC113823675|QCYY01003448.1|+	318.3	455135	QCYY01003448.1:454942-455444	0.36	0.25	0.22	NA	NA	NA	0.3	0.32	0.3	0.24	0.415	0.36	0.24	0.27	0.225	0.145	0.291666667	0.270714286	0.609243871	0.020952381	0.072153238	0.3	0.24	-0.06	0.06	0.731128817
XM_027372899.1|LOC113820539|QCYY01001222.1|+	24	319672	QCYY01001222.1:319482-320476	NA	NA	0.73	NA	NA	NA	0.78	0.68	0.66	0.65	0.54	0.55	0.72	0.71	0.68	0.685	0.7125	0.647857143	0.132922985	0.064642857	0.072114177	0.705	0.68	-0.025	0.025	0.265845971
XM_027353910.1|LOC113803183|QCYY01001388.1|+	263.5	196638	QCYY01001388.1:196211-197163	0.51	0.46	0.44	NA	NA	0.49	0.69	0.54	0.49	0.56	0.53	0.56	NA	NA	NA	0.435	0.517142857	0.52125	0.926318857	-0.004107143	0.071905873	0.49	0.545	0.055	0.055	0.964649292
XM_027380479.1|LOC113827582|QCYY01000447.1|-	664.4	56159	QCYY01000447.1:55344-57633	NA	NA	NA	NA	NA	0.45	0.71	0.45	0.48	0.48	0.55	0.52	0.53	0.49	0.54	0.52	0.5225	0.518571429	0.954489472	0.003928571	0.071693793	0.465	0.52	0.055	0.055	0.978243735
GeneID_5333216_df_mr|GeneID_5333216|NC_009626.1|+	78644.6	932	NC_009626.1:261-1260	0.72	0.8	0.82	0.73	0.6	0.71	0.9	0.74	0.81	0.67	0.715	0.705	0.755	0.69	0.675	0.71	0.758888889	0.702857143	0.094981276	0.056031746	0.070990023	0.74	0.705	-0.035	0.035	0.215614505
XM_027368533.1|LOC113816494|QCYY01000271.1|-	1643.8	156767	QCYY01000271.1:156401-157423	0.44	0.51	0.45	NA	NA	0.26	0.44	0.27	0.4	0.345	0.405	0.375	0.375	0.315	0.34	0.335	0.395714286	0.355714286	0.323201528	0.04	0.070924042	0.44	0.345	-0.095	0.095	0.497148701
XM_027357117.1|LOC113806019|QCYY01001686.1|+	465	630715	QCYY01001686.1:630230-631551	0.18	0.2	0.27	0.25	0.12	0.23	0.27	0.28	0.27	0.37	0.37	NA	NA	NA	0.325	0.24	0.23	0.32625	0.040722335	-0.09625	0.070783165	0.25	0.3475	0.0975	0.0975	0.131296923
XM_027369699.1|LOC113817644|QCYY01002820.1|-	46.8	530364	QCYY01002820.1:529785-530941	0.32	0.34	0.37	NA	NA	0.25	0.34	0.19	0.38	NA	0.42	0.4	NA	0.25	NA	0.34	0.312857143	0.3525	0.424532649	-0.039642857	0.070581996	0.34	0.37	0.03	0.03	0.570662582
XM_027366767.1|LOC113814714|QCYY01001165.1|-	621.6	328450	QCYY01001165.1:328017-328601	1	1	1	NA	0.85	1	1	1	1	0.765	0.88	0.955	1	0.975	0.955	0.97	0.98125	0.928571429	0.17310834	0.052678571	0.070474582	1	0.955	-0.045	0.045	0.318693416
XM_027372127.1|LOC113819894|QCYY01003065.1|+	101.9	222038	QCYY01003065.1:221808-222331	NA	NA	NA	NA	NA	0.52	0.66	0.56	0.61	0.46	0.57	0.58	0.59	0.71	0.55	0.5	0.5875	0.565714286	0.622857921	0.021785714	0.070465981	0.585	0.57	-0.015	0.015	0.739592761
XM_027364593.1|LOC113812677|QCYY01002348.1|+	179.8	517615	QCYY01002348.1:517239-518533	0.63	0.62	0.58	0.59	0.46	0.61	0.68	0.62	0.56	0.43	NA	NA	NA	0.56	NA	0.585	0.594444444	0.525	0.282456022	0.069444444	0.070274085	0.61	0.56	-0.05	0.05	0.450537247
XM_027361919.1|LOC113810208|QCYY01002091.1|-	72.8	130272	QCYY01002091.1:129816-130501	0.97	0.9	0.87	NA	NA	0.95	1	0.76	0.95	1	1	1	1	1	0.98	1	0.914285714	0.997142857	0.034585706	-0.082857143	0.069803492	0.95	1	0.05	0.05	0.117799433
XM_027372164.1|LOC113819927|QCYY01003066.1|-	87.7	738966	QCYY01003066.1:738532-739204	0.66	0.61	0.44	NA	NA	0.58	0.63	0.55	0.48	0.52	0.555	0.47	0.64	0.61	0.64	0.555	0.564285714	0.57	0.885206505	-0.005714286	0.069634051	0.58	0.555	-0.025	0.025	0.934728547
XM_027355107.1|LOC113804257|QCYY01001058.1|-	157.9	265605	QCYY01001058.1:264746-265899	0.65	0.62	0.65	0.57	NA	0.71	0.69	0.51	0.65	0.51	0.67	NA	NA	NA	0.56	NA	0.63125	0.58	0.400984047	0.05125	0.069583175	0.65	0.56	-0.09	0.09	0.549310078
XR_003477396.1|LOC113823509|QCYY01003438.1|+	218	832022	QCYY01003438.1:831419-832686	0.9	0.83	1	NA	0.8	0.76	1	0.81	0.78	0.87	0.855	0.87	0.89	0.845	0.865	0.815	0.86	0.858571429	0.968472138	0.001428571	0.069484496	0.82	0.865	0.045	0.045	0.982714034
XM_027356535.1|LOC113805532|QCYY01001647.1|-	817.1	411223	QCYY01001647.1:410679-411432	0.78	0.71	0.79	NA	NA	0.56	0.74	0.58	0.66	0.62	0.71	0.69	0.765	0.66	0.685	0.695	0.688571429	0.689285714	0.985676127	-0.000714286	0.069481004	0.71	0.69	-0.02	0.02	0.99166225
XM_027369703.1|LOC113817647|QCYY01002820.1|+	276.5	592438	QCYY01002820.1:592101-595556	0.71	0.7	0.74	0.68	0.54	0.67	0.89	0.7	0.71	0.74	0.71	0.77	0.755	0.725	0.72	0.755	0.704444444	0.739285714	0.290689361	-0.03484127	0.069413465	0.7	0.74	0.04	0.04	0.458259141
XM_027379062.1|LOC113826188|QCYY01003997.1|+	1063.8	60676	QCYY01003997.1:60464-60882	0.63	0.68	0.77	0.74	0.58	0.63	0.82	0.78	0.78	0.695	0.775	0.78	0.705	0.675	0.685	0.78	0.712222222	0.727857143	0.648341077	-0.015634921	0.06919101	0.74	0.705	-0.035	0.035	0.759892647
XR_003476185.1|LOC113811054|QCYY01002178.1|+	5181.2	63429	QCYY01002178.1:63278-64254	0.4	0.43	0.42	0.36	0.26	0.25	0.23	0.21	0.24	0.295	0.3	0.34	0.34	0.36	0.265	0.285	0.311111111	0.312142857	0.975389431	-0.001031746	0.069154868	0.26	0.3	0.04	0.04	0.98661824
XM_027354011.1|LOC113803266|QCYY01001401.1|+	331.6	211225	QCYY01001401.1:210987-211784	0.29	0.32	0.38	0.4	NA	0.2	0.28	0.18	0.33	0.38	0.29	0.34	NA	NA	0.325	0.225	0.2975	0.312	0.710155108	-0.0145	0.068815528	0.305	0.325	0.02	0.02	0.802245048
XM_027383611.1|LOC113830394|QCYY01000697.1|+	121.7	17810	QCYY01000697.1:17591-18771	0.27	0.2	0.2	0.25	NA	0.22	0.31	0.27	0.35	0.38	0.29	0.28	NA	0.39	NA	0.395	0.25875	0.347	0.02316155	-0.08825	0.068696658	0.26	0.38	0.12	0.12	0.09163478
XM_027371682.1|LOC113819449|QCYY01003012.1|+	116	145495	QCYY01003012.1:144910-147114	0.78	0.67	0.62	NA	NA	0.64	0.89	0.65	0.73	0.72	0.66	0.73	0.745	0.735	0.72	0.725	0.711428571	0.719285714	0.841853214	-0.007857143	0.068316691	0.67	0.725	0.055	0.055	0.905842057
XM_027383692.1|LOC113830483|QCYY01000704.1|+	195.7	224372	QCYY01000704.1:224003-225189	0.5	0.38	0.38	0.58	NA	0.32	0.36	0.37	0.42	0.37	NA	0.48	0.46	0.415	0.455	0.41	0.41375	0.431666667	0.613503952	-0.017916667	0.068118352	0.38	0.435	0.055	0.055	0.734709681
XM_027355148.1|LOC113804281|QCYY01001058.1|-	158.9	326943	QCYY01001058.1:326084-327237	0.65	0.62	0.65	0.57	NA	0.71	0.69	0.51	0.64	0.52	0.67	NA	NA	NA	0.56	NA	0.63	0.583333333	0.41978598	0.046666667	0.067689129	0.645	0.56	-0.085	0.085	0.565120502
XM_027365362.1|LOC113813391|QCYY01002421.1|-	22300.8	265079	QCYY01002421.1:264335-265742	NA	NA	NA	NA	0.84	0.88	1	0.85	0.92	1	1	1	1	1	NA	1	0.898	1	0.024649954	-0.102	0.067271499	0.88	1	0.12	0.12	0.095136257
XM_027365557.1|LOC113813553|QCYY01002440.1|-	144.6	55658	QCYY01002440.1:54107-56111	NA	0.64	0.54	NA	NA	NA	0.65	0.47	0.65	0.63	0.62	0.65	0.68	0.71	0.64	0.705	0.59	0.662142857	0.121672855	-0.072142857	0.067199105	0.64	0.65	0.01	0.01	0.249967362
XM_027383522.1|LOC113830322|QCYY01000688.1|-	55.4	1024977	QCYY01000688.1:1024500-1025143	0.34	0.37	0.39	0.28	NA	0.35	0.46	0.34	0.33	0.48	0.38	0.48	0.48	0.44	0.48	0.355	0.3575	0.442142857	0.008893235	-0.084642857	0.067129938	0.345	0.48	0.135	0.135	0.049369541
XM_027374395.1|LOC113821866|QCYY01001238.1|-	156.9	68851	QCYY01001238.1:67459-69002	1	1	1	NA	1	1	1	1	1	1	1	0.83	0.81	1	0.91	0.9	1	0.921428571	0.043511119	0.078571429	0.067046537	1	0.91	-0.09	0.09	0.134909684
XM_027365885.1|LOC113813831|QCYY01002464.1|-	31415.2	36885	QCYY01002464.1:36494-37471	NA	NA	NA	NA	NA	0.23	0.5	0.38	0.45	0.36	0.395	0.365	0.37	0.36	0.34	0.365	0.39	0.365	0.700017937	0.025	0.066776425	0.415	0.365	-0.05	0.05	0.794757206
LOC113819800_df_pt|LOC113819800|QCYY01003053.1|+	189	310358	QCYY01003053.1:310207-310417	NA	1	0.92	NA	NA	0.87	0.81	1	0.89	1	NA	1	1	0.98	NA	0.975	0.915	0.991	0.055530518	-0.076	0.066725353	0.905	1	0.095	0.095	0.156885392
XM_027380733.1|LOC113827822|QCYY01004511.1|+	228.4	104850	QCYY01004511.1:104565-105300	0.43	0.41	0.41	0.23	NA	0.34	0.49	0.3	0.39	0.4	0.47	0.43	0.425	0.455	0.41	0.37	0.375	0.422857143	0.162055201	-0.047857143	0.066624391	0.4	0.425	0.025	0.025	0.303979321
XR_003474948.1|LOC113800279|QCYY01000760.1|+	10562.5	368204	QCYY01000760.1:368053-368984	0.65	0.61	0.62	0.61	0.43	0.47	0.69	0.64	0.58	0.62	0.62	0.585	0.57	0.53	0.63	0.625	0.588888889	0.597142857	0.798845617	-0.008253968	0.066558245	0.61	0.62	0.01	0.01	0.875156142
XM_027363708.1|LOC113811859|QCYY01002266.1|-	120.2	249026	QCYY01002266.1:247331-250151	0.16	0.28	0.35	NA	NA	NA	0.13	0.15	0.18	0.15	0.16	0.23	NA	0.2	0.23	0.14	0.208333333	0.185	0.570004343	0.023333333	0.065828059	0.17	0.18	0.01	0.01	0.696928387
XM_027352887.1|LOC113802330|QCYY01000932.1|-	354.7	282212	QCYY01000932.1:281119-282548	NA	NA	0.59	0.56	NA	0.6	NA	0.6	0.71	0.64	0.77	0.64	0.67	NA	0.56	0.68	0.612	0.66	0.236785612	-0.048	0.065393911	0.6	0.655	0.055	0.055	0.402491116
XM_027366527.1|LOC113814492|QCYY01002528.1|-	307.1	173937	QCYY01002528.1:173714-174088	0.81	0.73	0.82	NA	NA	0.67	0.88	0.65	0.78	0.67	0.73	0.82	0.76	0.75	0.74	0.74	0.762857143	0.744285714	0.615909998	0.018571429	0.064997887	0.78	0.74	-0.04	0.04	0.736166832
XM_027365273.1|LOC113813299|QCYY01002412.1|-	40.5	1259662	QCYY01002412.1:1258790-1259813	0.86	0.87	0.83	NA	NA	0.71	0.76	0.69	0.69	0.84	0.81	NA	0.84	0.78	NA	0.795	0.772857143	0.813	0.252009296	-0.040142857	0.064471922	0.76	0.81	0.05	0.05	0.417404793
XM_027382222.1|LOC113829112|QCYY01001313.1|-	89	621203	QCYY01001313.1:619109-621766	0.8	0.76	0.77	NA	0.59	0.7	0.83	0.68	0.76	0.79	0.83	0.71	0.81	0.8	0.765	0.74	0.73625	0.777857143	0.211346617	-0.041607143	0.06438907	0.76	0.79	0.03	0.03	0.369652577
XM_027378975.1|LOC113826096|QCYY01003980.1|+	1069.6	44606	QCYY01003980.1:44455-46921	NA	NA	NA	NA	0.8	1	1	1	0.89	1	1	1	0.93	1	1	1	0.938	0.99	0.274097411	-0.052	0.063936522	1	1	0	0	0.440452197
XM_027361237.1|LOC113809588|QCYY01001124.1|-	172	205839	QCYY01001124.1:204443-206379	NA	0.36	0.52	NA	NA	0.26	0.42	0.27	0.35	0.36	0.38	0.39	0.34	0.355	0.375	0.365	0.363333333	0.366428571	0.941506905	-0.003095238	0.063933559	0.355	0.365	0.01	0.01	0.972639973
XM_027376680.1|LOC113823948|QCYY01003483.1|+	40.5	185463	QCYY01003483.1:185312-186335	0.86	0.87	0.83	NA	NA	0.71	0.76	0.69	0.69	0.84	0.81	NA	0.83	0.78	NA	0.795	0.772857143	0.811	0.270704248	-0.038142857	0.063822374	0.76	0.81	0.05	0.05	0.438400838
XM_027352005.1|LOC113801200|QCYY01000859.1|+	15.1	175093	QCYY01000859.1:174928-176306	0.27	0.26	0.26	NA	NA	0.18	0.31	0.26	0.24	0.28	NA	0.32	0.4	0.27	0.42	0.28	0.254285714	0.328333333	0.042719877	-0.074047619	0.063619462	0.26	0.3	0.04	0.04	0.133924597
XM_027379516.1|LOC113826625|QCYY01004126.1|-	64.3	95859	QCYY01004126.1:95058-96014	0.32	0.39	0.35	0.31	0.13	0.24	0.36	0.3	0.3	0.34	0.4	0.34	0.32	0.36	0.295	0.295	0.3	0.335714286	0.244866781	-0.035714286	0.063531488	0.31	0.34	0.03	0.03	0.412986403
XR_003476362.1|LOC113813026|QCYY01002384.1|+	232485.8	222642	QCYY01002384.1:222384-223526	0.77	0.63	0.63	0.61	0.65	0.59	0.82	0.65	0.66	0.62	0.62	0.65	0.6	0.595	0.61	0.62	0.667777778	0.616428571	0.082408939	0.051349206	0.062648989	0.65	0.62	-0.03	0.03	0.198570476
XM_027373193.1|LOC113820820|QCYY01003154.1|+	5341.6	440030	QCYY01003154.1:439500-440541	0.16	0.18	0.18	0.14	NA	0.11	0.14	0.11	0.16	0.12	0.26	0.28	0.285	0.24	0.255	0.225	0.1475	0.237857143	0.004204414	-0.090357143	0.062491904	0.15	0.255	0.105	0.105	0.032550889
XM_027358510.1|LOC113807280|QCYY01001799.1|-	314.9	200592	QCYY01001799.1:200468-200743	0.69	0.58	0.58	0.58	0.48	0.68	0.68	0.55	0.61	0.58	0.665	0.65	0.58	0.655	0.71	0.655	0.603333333	0.642142857	0.206468103	-0.038809524	0.06227543	0.58	0.655	0.075	0.075	0.363930157
XM_027355484.1|LOC113804594|QCYY01001545.1|+	47.4	332278	QCYY01001545.1:332083-332642	0.52	0.52	0.49	NA	NA	0.42	0.43	0.4	0.45	0.45	0.52	0.61	NA	0.49	NA	0.565	0.461428571	0.527	0.089659515	-0.065571429	0.062162726	0.45	0.52	0.07	0.07	0.209167947
XM_027371801.1|LOC113819579|QCYY01003020.1|-	12599.3	187163	QCYY01003020.1:184172-187340	0.97	1	1	0.88	0.87	0.87	1	0.86	0.87	1	1	1	1	1	1	1	0.924444444	1	0.008497511	-0.075555556	0.061481705	0.88	1	0.12	0.12	0.048436463
XM_027383772.1|LOC113830566|QCYY01000716.1|-	4358.4	344442	QCYY01000716.1:344133-344698	NA	NA	NA	NA	NA	0.42	0.53	0.46	0.48	0.54	0.64	0.585	0.545	0.505	0.5	0.57	0.4725	0.555	0.027186362	-0.0825	0.061481705	0.47	0.545	0.075	0.075	0.100946081
XM_027356187.1|LOC113805224|QCYY01001609.1|+	4546	433534	QCYY01001609.1:433383-433777	NA	0.23	0.44	NA	NA	0.26	0.38	0.29	0.35	NA	NA	0.38	0.365	0.385	0.33	0.34	0.325	0.36	0.343667597	-0.035	0.060861243	0.32	0.365	0.045	0.045	0.511915189
XM_027368951.1|LOC113816958|QCYY01002740.1|+	221.3	229266	QCYY01002740.1:229095-229588	0.56	0.5	0.47	NA	NA	0.48	0.68	0.47	0.52	0.465	0.485	NA	0.5	0.545	NA	0.48	0.525714286	0.495	0.357633557	0.030714286	0.060657696	0.5	0.485	-0.015	0.015	0.519256414
XM_027379542.1|LOC113826651|QCYY01004131.1|-	27.2	373669	QCYY01004131.1:373317-373820	0.74	0.77	0.71	NA	NA	0.82	0.83	0.79	0.73	0.76	0.82	0.86	NA	0.84	NA	0.915	0.77	0.839	0.056678688	-0.069	0.059777048	0.77	0.84	0.07	0.07	0.158002744
XM_027383131.1|LOC113829954|QCYY01000659.1|-	146.3	717634	QCYY01000659.1:716986-717785	0.9	0.92	1	NA	NA	0.88	1	1	0.94	1	1	NA	NA	0.84	NA	0.985	0.948571429	0.95625	0.867481097	-0.007678571	0.058484652	0.94	0.9925	0.0525	0.0525	0.925721877
XM_027355297.1|LOC113804422|QCYY01001528.1|+	4391.4	225054	QCYY01001528.1:224715-225202	0.66	0.44	0.48	0.61	0.59	0.59	0.65	0.59	0.57	0.635	0.55	0.575	0.61	0.605	0.615	0.63	0.575555556	0.602857143	0.328880736	-0.027301587	0.058022984	0.59	0.61	0.02	0.02	0.501555342
XM_027373096.1|LOC113820745|QCYY01003147.1|+	182.4	146185	QCYY01003147.1:145973-146753	0.39	0.37	0.4	0.38	0.31	0.44	0.37	0.47	0.54	0.45	0.39	0.39	NA	NA	0.415	0.47	0.407777778	0.423	0.590581536	-0.015222222	0.05675884	0.39	0.415	0.025	0.025	0.716287646
XM_027365364.1|LOC113813393|QCYY01002421.1|-	2650	314558	QCYY01002421.1:312935-315471	NA	NA	NA	NA	1	0.99	1	0.95	1	0.87	0.85	0.94	1	0.89	NA	0.96	0.988	0.918333333	0.03098849	0.069666667	0.056391489	1	0.915	-0.085	0.085	0.109670202
XM_027370830.1|LOC113818642|QCYY01002917.1|-	139.7	419692	QCYY01002917.1:419415-420081	NA	NA	NA	NA	NA	0.42	0.5	0.38	0.42	0.56	0.55	0.46	0.475	0.48	0.525	0.485	0.43	0.505	0.048977797	-0.075	0.05596265	0.42	0.485	0.065	0.065	0.146448462
XM_027356094.1|LOC113805145|QCYY01001598.1|+	45.6	87330	QCYY01001598.1:87123-89501	0.64	0.57	0.58	NA	0.54	0.63	0.74	0.62	0.57	0.59	NA	0.69	NA	NA	0.645	0.63	0.61125	0.63875	0.38713749	-0.0275	0.055940648	0.6	0.6375	0.0375	0.0375	0.537719055
XM_027369876.1|LOC113817782|QCYY01002833.1|-	9158.2	40705	QCYY01002833.1:40175-41504	0.17	0.16	0.19	0.18	NA	0.15	0.18	0.17	0.2	0.24	0.315	0.295	0.28	0.265	0.265	0.26	0.175	0.274285714	3.67E-06	-0.099285714	0.054950194	0.175	0.265	0.09	0.09	0.000155722
XM_027378276.1|LOC113825442|QCYY01003764.1|-	140.1	354261	QCYY01003764.1:353103-354449	0.37	0.3	0.35	0.31	0.19	0.28	0.37	0.41	0.34	0.34	0.31	0.35	0.385	0.42	0.355	0.345	0.324444444	0.357857143	0.209241657	-0.033412698	0.054809329	0.34	0.35	0.01	0.01	0.367389421
XM_027373519.1|LOC113821079|QCYY01003175.1|+	58.3	178241	QCYY01003175.1:177552-179587	0.32	0.23	0.44	NA	NA	0.28	0.4	0.3	0.35	0.27	0.33	0.32	0.32	0.36	0.285	0.365	0.331428571	0.321428571	0.748407791	0.01	0.054541042	0.32	0.32	0	0	0.838142718
XM_027357394.1|LOC113806281|QCYY01001711.1|+	10228.4	193764	QCYY01001711.1:193613-193883	0.65	0.6	0.67	0.63	0.5	0.64	0.74	0.64	0.62	0.635	0.705	0.61	0.705	0.645	0.61	0.605	0.632222222	0.645	0.640629709	-0.012777778	0.054251536	0.64	0.635	-0.005	0.005	0.752802226
XM_027373553.1|LOC113821105|QCYY01003176.1|-	339.9	1247059	QCYY01003176.1:1246263-1248802	0.18	0.12	0.15	NA	NA	0.11	0.24	0.14	0.18	0.16	0.24	0.3	0.15	0.2	NA	0.21	0.16	0.21	0.106349813	-0.05	0.054065487	0.15	0.205	0.055	0.055	0.232736547
XM_027355736.1|LOC113804824|QCYY01001069.1|-	541.3	38433	QCYY01001069.1:37847-38645	0.49	0.39	0.39	0.43	NA	0.34	0.41	0.32	0.28	0.38	0.43	0.39	NA	0.44	0.435	0.375	0.38125	0.408333333	0.32938789	-0.027083333	0.05394849	0.39	0.41	0.02	0.02	0.501555342
XM_027377597.1|LOC113824804|QCYY01000359.1|+	300.2	43690	QCYY01000359.1:43419-44467	0.6	0.55	0.56	NA	0.57	0.58	0.64	0.55	0.45	0.45	0.58	0.52	0.565	0.495	0.59	0.51	0.5625	0.53	0.253160168	0.0325	0.053547931	0.565	0.52	-0.045	0.045	0.418545825
XM_027376381.1|LOC113823695|QCYY01003448.1|+	47320.7	499574	QCYY01003448.1:499423-500171	NA	NA	1	1	1	0.82	NA	NA	1	1	1	1	1	1	1	1	0.964	1	0.373900966	-0.036	0.051961524	1	1	0	0	0.52718949
XM_027361005.1|LOC113809417|QCYY01002023.1|+	270.1	399228	QCYY01002023.1:398521-399686	0.29	0.36	0.32	0.35	NA	0.18	0.32	0.23	0.25	0.33	0.31	0.33	0.33	0.36	0.345	0.27	0.2875	0.325	0.159594886	-0.0375	0.051927147	0.305	0.33	0.025	0.025	0.301878696
XM_027369235.1|LOC113817213|QCYY01002783.1|-	299.6	243491	QCYY01002783.1:243100-243708	NA	NA	NA	0.29	NA	0.38	0.38	0.39	0.42	0.34	0.425	0.355	0.465	0.36	0.435	0.455	0.372	0.405	0.288816602	-0.033	0.051173724	0.38	0.425	0.045	0.045	0.457461261
XM_027356900.1|LOC113805842|QCYY01001675.1|+	588.1	693420	QCYY01001675.1:691610-694297	0.26	0.27	0.36	0.16	NA	0.16	0.2	0.2	0.24	0.25	0.23	0.25	0.28	0.24	0.255	0.29	0.23125	0.256428571	0.339621465	-0.025178571	0.050842895	0.22	0.25	0.03	0.03	0.510271648
XR_003477940.1|LOC113830032|QCYY01000668.1|-	55706.5	80224	QCYY01000668.1:78744-80976	0.57	0.47	0.45	0.46	0.49	0.46	0.57	0.49	0.45	0.57	0.47	0.56	0.565	0.56	0.55	0.56	0.49	0.547857143	0.014150047	-0.057857143	0.050776266	0.47	0.56	0.09	0.09	0.067473381
XM_027358288.1|LOC113807112|QCYY01001783.1|+	29.4	51801	QCYY01001783.1:51400-55590	0.41	0.31	0.29	NA	NA	0.23	0.34	0.27	0.29	NA	NA	0.34	0.28	0.27	0.35	0.36	0.305714286	0.32	0.627859862	-0.014285714	0.049696046	0.29	0.34	0.05	0.05	0.742580201
XM_027379237.1|LOC113826362|QCYY01004036.1|-	58.9	342541	QCYY01004036.1:341698-343016	0.4	0.32	0.38	NA	NA	0.33	0.38	0.25	0.27	0.33	0.38	0.39	NA	0.36	0.37	0.405	0.332857143	0.3725	0.137970943	-0.039642857	0.048654986	0.33	0.375	0.045	0.045	0.273526639
XM_027353506.1|LOC113802856|QCYY01000998.1|+	200.6	598696	QCYY01000998.1:598545-598794	1	1	1	NA	NA	1	NA	NA	0.94	1	1	1	0.995	1	1	0.84	0.988	0.976428571	0.663679629	0.011571429	0.047679088	1	1	0	0	0.768917831
XM_027377985.1|LOC113825175|QCYY01003704.1|+	112.6	171947	QCYY01003704.1:171698-172705	0.44	0.34	0.28	0.3	NA	0.28	0.34	0.32	0.29	NA	NA	0.34	NA	NA	0.38	0.34	0.32375	0.353333333	0.232243003	-0.029583333	0.047501196	0.31	0.34	0.03	0.03	0.397004078
XM_027378313.1|LOC113825475|QCYY01003784.1|+	580.3	311413	QCYY01003784.1:309776-312182	0.25	0.16	0.15	0.13	0.2	0.12	0.25	0.16	0.24	NA	0.2	NA	0.19	0.22	0.16	0.265	0.184444444	0.207	0.378226455	-0.022555556	0.047342857	0.16	0.2	0.04	0.04	0.52718949
XM_027368111.1|LOC113816095|QCYY01002663.1|+	6443.5	225636	QCYY01002663.1:225485-226578	1	0.97	0.9	1	1	0.98	1	0.97	0.92	0.875	0.895	0.975	0.925	0.94	0.86	0.925	0.971111111	0.913571429	0.011447101	0.057539683	0.047301119	0.98	0.925	-0.055	0.055	0.058593634
XM_027372190.1|LOC113819949|QCYY01003068.1|+	2938.6	267353	QCYY01003068.1:266801-268549	0.13	NA	0.11	0.13	NA	0.14	0.17	0.17	0.22	0.2	0.26	0.21	0.235	0.22	0.23	0.225	0.152857143	0.225714286	0.001206046	-0.072857143	0.047184464	0.14	0.225	0.085	0.085	0.013667616
XM_027372191.1|LOC113819949|QCYY01003068.1|+	2890.5	267353	QCYY01003068.1:266812-268549	0.12	NA	0.11	0.13	NA	0.14	0.17	0.17	0.21	0.2	0.26	0.21	0.23	0.215	0.23	0.225	0.15	0.224285714	0.000760496	-0.074285714	0.047178641	0.14	0.225	0.085	0.085	0.010481002
XM_027370482.1|LOC113818299|QCYY01002883.1|-	127.3	470971	QCYY01002883.1:470039-471137	NA	NA	NA	NA	NA	0.41	0.53	0.5	0.46	0.49	0.575	0.53	0.46	0.515	0.445	0.465	0.475	0.497142857	0.506381183	-0.022142857	0.046894466	0.48	0.49	0.01	0.01	0.645262098
XM_027364474.1|LOC113812569|QCYY01002341.1|+	456.5	300032	QCYY01002341.1:299862-300362	0.24	0.27	0.24	0.18	0.11	0.22	0.25	0.24	0.17	0.2	0.28	0.16	0.18	0.27	0.235	0.225	0.213333333	0.221428571	0.739147567	-0.008095238	0.046614554	0.24	0.225	-0.015	0.015	0.831885337
XM_027369891.1|LOC113817797|QCYY01002834.1|-	44.3	86575	QCYY01002834.1:83708-86942	0.38	0.36	0.38	0.34	0.27	0.32	0.33	0.32	0.34	0.41	0.45	0.32	NA	NA	NA	0.325	0.337777778	0.37625	0.32528991	-0.038472222	0.046388825	0.34	0.3675	0.0275	0.0275	0.498216492
XM_027360457.1|LOC113808973|QCYY01001978.1|-	574.3	587128	QCYY01001978.1:586775-587279	0.19	0.18	0.17	0.15	0.12	0.18	0.19	0.19	0.16	0.25	0.25	0.22	0.18	0.29	0.205	0.265	0.17	0.237142857	0.002241786	-0.067142857	0.045198636	0.18	0.25	0.07	0.07	0.020725083
XM_027372219.1|LOC113819972|QCYY01003069.1|-	149.2	28748	QCYY01003069.1:28141-28962	NA	0.85	1	NA	NA	NA	1	0.95	1	1	1	1	1	0.98	1	1	0.96	0.997142857	0.272402243	-0.037142857	0.044072942	1	1	0	0	0.439922338
GeneID_5333206_df_mr|GeneID_5333206|NC_009626.1|+	256061.7	10934	NC_009626.1:10456-11591	0.77	0.81	0.83	0.8	0.76	0.8	0.89	0.79	0.79	0.88	0.87	0.88	0.865	0.865	0.865	0.86	0.804444444	0.869285714	0.00080623	-0.06484127	0.043626015	0.8	0.865	0.065	0.065	0.010741828
XM_027373638.1|LOC113821168|QCYY01003188.1|-	47.1	65890	QCYY01003188.1:61990-68539	0.14	0.23	0.15	0.2	0.27	0.28	0.21	0.24	0.22	NA	NA	NA	NA	0.24	0.255	0.25	0.215555556	0.248333333	0.078141941	-0.032777778	0.043438828	0.22	0.25	0.03	0.03	0.193570575
GeneID_5333210_df_mr|GeneID_5333210|NC_009626.1|-	87671.7	12400	NC_009626.1:11682-12620	0.99	1	1	1	0.83	1	1	0.95	1	1	1	1	1	1	1	1	0.974444444	1	0.212527376	-0.025555556	0.043354162	1	1	0	0	0.371001547
XM_027372174.1|LOC113819937|QCYY01003067.1|+	85677.5	293107	QCYY01003067.1:292401-293728	0.19	0.17	0.16	0.13	NA	0.12	0.17	0.13	0.16	0.225	0.21	0.25	0.225	0.235	0.2	0.245	0.15375	0.227142857	1.74E-05	-0.073392857	0.043293022	0.16	0.225	0.065	0.065	0.000584529
XM_027365822.1|LOC113813611|QCYY01001154.1|+	89620.5	185425	QCYY01001154.1:185206-185608	NA	NA	NA	0.51	0.57	0.56	0.68	0.55	0.58	0.595	0.645	0.605	0.575	0.575	0.555	0.59	0.575	0.591428571	0.541241629	-0.016428571	0.042776251	0.565	0.59	0.025	0.025	0.672654206
XM_027378807.1|LOC113825948|QCYY01003931.1|-	275.2	617232	QCYY01003931.1:616499-618438	NA	NA	NA	NA	NA	0.9	1	0.88	0.9	0.92	0.9	0.9	0.875	0.895	0.82	0.88	0.92	0.884285714	0.291447299	0.035714286	0.04262415	0.9	0.895	-0.005	0.005	0.458259141
XM_027376915.1|LOC113824166|QCYY01003505.1|+	28337.4	50193	QCYY01003505.1:50042-50291	0.48	0.4	0.45	0.38	0.44	0.45	0.57	0.44	0.45	0.43	0.415	0.43	0.485	0.42	0.455	0.46	0.451111111	0.442142857	0.665513988	0.008968254	0.042464446	0.45	0.43	-0.02	0.02	0.770058331
XR_003476001.1|LOC113808529|QCYY01001918.1|+	21.3	699305	QCYY01001918.1:698809-699893	0.27	0.27	0.15	NA	NA	0.17	0.21	0.18	0.17	0.17	0.2	NA	NA	0.15	NA	0.21	0.202857143	0.1825	0.402083369	0.020357143	0.042276148	0.18	0.185	0.005	0.005	0.549453292
GeneID_5333205_df_mr|GeneID_5333205|NC_009626.1|+	950158.6	2238	NC_009626.1:1464-2997	0.91	0.88	0.9	0.93	1	0.94	1	0.98	0.99	1	1	0.975	1	1	0.99	0.995	0.947777778	0.994285714	0.016446737	-0.046507937	0.041628316	0.94	1	0.06	0.06	0.074503307
XM_027358804.1|LOC113807528|QCYY01001817.1|+	47.9	116850	QCYY01001817.1:116664-117393	NA	0.47	NA	NA	NA	0.41	0.5	0.44	0.45	0.49	0.55	0.49	0.44	0.5	0.54	0.5	0.454	0.501428571	0.044087647	-0.047428571	0.041523998	0.45	0.5	0.05	0.05	0.135401383
XM_027355231.1|LOC113804375|QCYY01001521.1|+	37279.2	808887	QCYY01001521.1:808598-808990	NA	1	1	1	0.93	1	1	1	1	0.96	0.95	1	0.86	0.935	1	1	0.99125	0.957857143	0.150307008	0.033392857	0.041355025	1	0.96	-0.04	0.04	0.290978951
XM_027376606.1|LOC113823884|QCYY01003476.1|+	2127.6	82578	QCYY01003476.1:82033-84036	0.19	0.14	0.15	0.15	NA	0.16	0.2	0.17	0.18	0.185	0.31	0.19	0.21	0.21	0.195	0.215	0.1675	0.216428571	0.023833631	-0.048928571	0.040596739	0.165	0.21	0.045	0.045	0.093074438
XM_027376914.1|LOC113824162|QCYY01003504.1|+	6447.3	878896	QCYY01003504.1:878702-879396	0.22	0.22	0.2	0.18	NA	NA	NA	NA	0.13	0.265	0.26	0.245	0.265	0.24	0.235	0.235	0.19	0.249285714	0.021042334	-0.059285714	0.039280942	0.2	0.245	0.045	0.045	0.088260901
XM_027370061.1|LOC113817938|QCYY01001188.1|+	5324	433782	QCYY01001188.1:432989-435701	1	0.93	0.99	1	0.89	0.91	1	0.91	0.95	0.95	0.9	0.94	0.96	0.955	0.99	0.965	0.953333333	0.951428571	0.918412347	0.001904762	0.037193189	0.95	0.955	0.005	0.005	0.959725013
XM_027368335.1|LOC113816291|QCYY01002691.1|+	4029.7	223356	QCYY01002691.1:222691-223847	NA	NA	NA	NA	NA	0.59	0.61	0.57	0.55	0.585	0.635	0.545	0.575	0.53	0.645	0.58	0.58	0.585	0.813885024	-0.005	0.035935548	0.58	0.58	0	0	0.883089619
XM_027365954.1|LOC113813899|QCYY01002470.1|+	74.9	406175	QCYY01002470.1:405945-406837	NA	0.91	NA	NA	NA	NA	1	1	1	0.94	1	0.95	1	1	0.965	0.94	0.9775	0.970714286	0.797998716	0.006785714	0.033337121	1	0.965	-0.035	0.035	0.875156142
XR_003475466.1|LOC113802887|QCYY01001350.1|+	517.3	1026020	QCYY01001350.1:1025869-1026445	NA	0.11	NA	0.14	NA	0.12	0.11	0.14	NA	0.13	0.2	0.12	0.165	0.21	0.145	0.12	0.124	0.155714286	0.075091247	-0.031714286	0.033268877	0.12	0.145	0.025	0.025	0.188274953
XM_027379666.1|LOC113826778|QCYY01004168.1|-	131.2	198552	QCYY01004168.1:198490-198703	1	0.99	1	1	0.95	1	0.96	1	0.98	0.93	0.95	1	0.91	0.955	1	0.975	0.986666667	0.96	0.0970059	0.026666667	0.029154759	1	0.955	-0.045	0.045	0.21700637
XR_003475417.1|LOC113802256|QCYY01000925.1|+	51.1	13224	QCYY01000925.1:13073-14756	0.28	0.23	0.28	0.22	NA	0.22	0.24	0.19	0.22	0.26	0.26	0.26	0.21	0.25	0.245	0.27	0.235	0.250714286	0.26015604	-0.015714286	0.026783968	0.225	0.26	0.035	0.035	0.426223097
GeneID_5333215_df_mr|GeneID_5333215|NC_009626.1|+	497798.4	4956	NC_009626.1:4732-5521	0.93	1	1	1	0.92	1	1	1	1	0.995	1	1	1	0.98	1	0.985	0.983333333	0.994285714	0.365050346	-0.010952381	0.025421448	1	1	0	0	0.521572792
XM_027366737.1|LOC113814681|QCYY01001165.1|-	1770.3	239406	QCYY01001165.1:238973-239557	1	1	NA	NA	NA	1	1	1	1	0.91	1	1	1	1	1	1	1	0.987142857	0.355917684	0.012857143	0.024961509	1	1	0	0	0.518190906
XM_027367732.1|LOC113815713|QCYY01002635.1|-	3207.7	152890	QCYY01002635.1:151201-153041	1	NA	NA	NA	0.92	1	1	1	1	1	1	1	1	1	1	1	0.986666667	1	0.363217468	-0.013333333	0.022188008	1	1	0	0	0.521036089
XM_027368830.1|LOC113816769|QCYY01002733.1|-	271.9	875	QCYY01002733.1:553-1092	0.14	0.11	0.16	NA	NA	0.15	0.13	0.12	0.12	0.12	0.145	0.15	0.18	0.155	0.125	0.165	0.132857143	0.148571429	0.160901647	-0.015714286	0.020555473	0.13	0.15	0.02	0.02	0.303180998
XM_027379310.1|LOC113826420|QCYY01004062.1|-	37.7	358884	QCYY01004062.1:356853-360035	0.12	0.13	0.16	NA	0.14	0.13	0.14	0.18	0.16	0.14	0.13	0.13	NA	0.12	0.125	0.115	0.145	0.126666667	0.042955711	0.018333333	0.018262434	0.14	0.1275	-0.0125	0.0125	0.134199565
XM_027372740.1|LOC113820410|QCYY01003113.1|+	801.1	377921	QCYY01003113.1:377770-378600	1	1	NA	NA	NA	1	1	0.94	1	1	1	1	1	1	1	1	0.99	1	0.363217468	-0.01	0.016641006	1	1	0	0	0.521036089
XM_027351027.1|LOC113800282|QCYY01000761.1|+	1278	232148	QCYY01000761.1:231997-232495	NA	NA	NA	NA	1	1	1	1	1	1	1	1	1	0.985	1	1	1	0.997857143	0.355917684	0.002142857	0.004330127	1	1	0	0	0.518190906
XM_027356467.1|LOC113805465|QCYY01001637.1|-	2890064	32368	QCYY01001637.1:31384-32714	NA	NA	NA	NA	NA	1	1	1	1	0.995	1	1	0.995	1	1	0.99	1	0.997142857	0.103046173	0.002857143	0.003370999	1	1	0	0	0.227152878
XR_003477494.1|LOC113824256|QCYY01003517.1|-	9734.1	49938	QCYY01003517.1:48334-50166	NA	NA	NA	NA	NA	0.99	1	1	1	1	1	1	1	1	1	1	0.9975	1	0.391002219	-0.0025	0.003015113	1	1	0	0	0.540012211
