# Supplementary material for: Dynamic Alternative Polyadenylation during Litopenaeus Vannamei Metamorphosis Development
Source: Genes (Basel). 2024 Jun 26;15(7):837. doi: 10.3390/genes15070837 (PMC11275414; doi:10.3390/genes15070837)
Supplement: Supplementary file 1 [file genes-15-00837-s001.zip › genes-3000804-supplementary/supplemental/Supplemental table S2.csv]

source	term_name	term_id	highlighted	adjusted_p_value	negative_log10_of_adjusted_p_value	term_size	query_size	intersection_size	effective_domain_size	intersections
Biological Process	protein catabolic process	GO:0030163	TRUE	0.009110228	2.040470767	135	122	10	8152	XM_027372739.1,XM_027360568.1,XM_027360884.1,XM_027364028.1,XM_027357331.1,XM_027363907.1,XM_027383075.1,XM_027379857.1,XM_027372596.1,XM_027372597.1
Biological Process	generation of precursor metabolites and energy	GO:0006091	TRUE	5.2389E-09	8.280759678	139	122	17	8152	XM_027367674.1,XM_027373131.1,XM_027356303.1,XM_027354211.1,XM_027376121.1,XM_027378358.1,XM_027367422.1,XM_027362015.1,XM_027379902.1,GENEID_5333208_DF_MR,XM_027359748.1,XM_027377968.1,XM_027367733.1,XM_027364546.1,XM_027367292.1,XM_027381338.1,GENEID_5333211_DF_MR
Biological Process	peptide metabolic process	GO:0006518	TRUE	0.000195493	3.708868025	343	122	19	8152	XM_027379082.1,XM_027379083.1,XM_027373886.1,XM_027382533.1,XM_027369607.1,XM_027376961.1,XM_027372660.1,XM_027364393.1,XM_027354580.1,XM_027360602.1,XM_027380776.1,XM_027359927.1,XM_027361127.1,XM_027376067.1,XM_027370759.1,XM_027358515.1,XM_027372083.1,XM_027383658.1,XM_027370772.1
Cellular Componen	chaperonin-containing T-complex	GO:0005832	TRUE	0.000348502	3.457794671	3	122	3	7843	XM_027375889.1,XM_027356718.1,XM_027356719.1
Cellular Componen	small ribosomal subunit	GO:0015935	TRUE	0.002139893	2.669607857	23	122	5	7843	XM_027373886.1,XM_027376961.1,XM_027361127.1,XM_027370759.1,XM_027370772.1
Cellular Componen	proton-transporting two-sector ATPase complex	GO:0016469	TRUE	0.011449484	1.941214098	32	122	5	7843	XM_027360595.1,XM_027376619.1,XM_027356918.1,XM_027367686.1,XM_027354275.1
Cellular Componen	proteasome complex	GO:0000502	TRUE	4.88937E-05	4.31074752	47	122	8	7843	XM_027372739.1,XM_027360568.1,XM_027360884.1,XM_027364028.1,XM_027357331.1,XM_027383075.1,XM_027350825.1,XM_027379857.1
Cellular Componen	respirasome	GO:0070469	TRUE	1.15542E-13	12.9372592	43	122	14	7843	XM_027367674.1,XM_027378541.1,XM_027373131.1,XM_027354211.1,XM_027382496.1,XM_027367422.1,XM_027362015.1,XM_027379902.1,GENEID_5333208_DF_MR,XM_027377968.1,XM_027368492.1,XM_027364546.1,XM_027355448.1,XM_027370459.1
Cellular Componen	ribonucleoprotein complex	GO:1990904	TRUE	0.003220058	2.492136356	286	122	15	7843	XM_027379082.1,XM_027379083.1,XM_027373886.1,XM_027369607.1,XM_027354032.1,XM_027376961.1,XM_027354580.1,XM_027360602.1,XM_027380776.1,XM_027359927.1,XM_027363423.1,XM_027361127.1,XM_027381666.1,XM_027370759.1,XM_027370772.1
Molecular Function	UMP/dUMP kinase activity	GO:0009041	TRUE	0.049863097	1.302220751	2	156	2	11639	XM_027368491.1,XM_027368597.1
Molecular Function	S-formylglutathione hydrolase activity	GO:0018738	TRUE	0.049863097	1.302220751	2	156	2	11639	XM_027362016.1,XM_027379915.1
Molecular Function	ornithine decarboxylase inhibitor activity	GO:0008073	TRUE	0.049863097	1.302220751	2	156	2	11639	XM_027366471.1,XM_027351353.1
Molecular Function	cytidylate kinase activity	GO:0004127	TRUE	0.049863097	1.302220751	2	156	2	11639	XM_027368491.1,XM_027368597.1
Molecular Function	ATP-dependent protein folding chaperone	GO:0140662	TRUE	0.017034215	1.768677876	32	156	5	11639	XM_027375889.1,XM_027353445.1,XM_027356718.1,XM_027356719.1,XM_027377823.1
Molecular Function	unfolded protein binding	GO:0051082	TRUE	0.001731332	2.761619545	35	156	6	11639	XM_027375889.1,XM_027353445.1,XM_027356718.1,XM_027356719.1,XM_027377823.1,XM_027373175.1
Molecular Function	proton transmembrane transporter activity	GO:0015078	TRUE	0.017998066	1.74477417	52	156	6	11639	XM_027360595.1,XM_027376619.1,XM_027356918.1,XM_027382496.1,XM_027367686.1,XM_027354275.1
Molecular Function	active monoatomic ion transmembrane transporter activity	GO:0022853	TRUE	0.002859011	2.543784224	57	156	7	11639	XM_027382496.1,XM_027363087.1,XM_027379316.1,XM_027367686.1,XM_027367933.1,XM_027367938.1,XM_027354275.1
Molecular Function	electron transfer activity	GO:0009055	TRUE	4.84701E-08	7.314526492	31	156	9	11639	XM_027367674.1,XM_027373131.1,XM_027376121.1,XM_027382496.1,XM_027378358.1,GENEID_5333208_DF_MR,XM_027377968.1,XM_027370459.1,GENEID_5333211_DF_MR
Molecular Function	translation regulator activity	GO:0045182	TRUE	0.000744977	3.127857289	113	156	10	11639	XM_027379082.1,XM_027379083.1,XM_027382533.1,XM_027369607.1,XM_027376961.1,XM_027372660.1,XM_027364393.1,XM_027360602.1,XM_027372083.1,XM_027383658.1
Molecular Function	RNA binding	GO:0003723	TRUE	0.000196253	3.707182914	495	156	22	11639	XM_027379082.1,XM_027379083.1,XM_027358888.1,XM_027373886.1,XM_027354032.1,XM_027354401.1,XM_027364393.1,XM_027383051.1,XM_027351815.1,XM_027363423.1,XM_027365281.1,XM_027372514.1,XM_027362925.1,XM_027354349.1,XM_027381666.1,XM_027366795.1,XM_027370759.1,XM_027381713.1,XM_027354967.1,XM_027372992.1,XM_027370772.1,XM_027373193.1
Molecular Function	heterocyclic compound binding	GO:1901363	TRUE	0.000109727	3.959688336	3325	156	74	11639	XM_027379082.1,XM_027379083.1,XM_027358888.1,XM_027373886.1,XM_027361524.1,XM_027357564.1,XM_027376052.1,XM_027358383.1,XM_027354469.1,XM_027356918.1,XM_027373131.1,XM_027356303.1,XM_027382533.1,XM_027375889.1,XM_027369607.1,XM_027363376.1,XM_027359960.1,XM_027359243.1,XM_027373608.1,XM_027379316.1,XM_027354032.1,XM_027373606.1,XM_027361730.1,XM_027353445.1,XM_027354401.1,XM_027376711.1,XM_027372…
Molecular Function	organic cyclic compound binding	GO:0097159	TRUE	0.000133032	3.876043321	3340	156	74	11639	XM_027379082.1,XM_027379083.1,XM_027358888.1,XM_027373886.1,XM_027361524.1,XM_027357564.1,XM_027376052.1,XM_027358383.1,XM_027354469.1,XM_027356918.1,XM_027373131.1,XM_027356303.1,XM_027382533.1,XM_027375889.1,XM_027369607.1,XM_027363376.1,XM_027359960.1,XM_027359243.1,XM_027373608.1,XM_027379316.1,XM_027354032.1,XM_027373606.1,XM_027361730.1,XM_027353445.1,XM_027354401.1,XM_027376711.1,XM_027372…
